# Supplementary material for: Spectroscopic evidence for a large spot on the dimming Betelgeuse
Source: Nat Commun. 2021 Aug 5;12:4719. doi: 10.1038/s41467-021-25018-3 (PMC8342547; doi:10.1038/s41467-021-25018-3)
Supplement: Supplementary file 2 — Source Data [file 41467_2021_25018_MOESM2_ESM.xlsx]

## Sheet: Figure 1 a,b,c,d
Figure 1a , Visual Magnitude, V(mag)
JD-2450000
Julian date	V	SD
6702.6	0.426	0.296
8879.6	1.609	0.137
8927.6	1.144	0.126
8943.6	0.754	0.125
8945.6	0.609	0.137
Figure 1. The mean visual magnitude (V), surface gravity (log g), effective temperature (Teff), and metallicity ([Fe/H]) ofBetelgeuseobtainedon2020January31,March19,April4,andApril6.
Figure 1b ,Surface gravity, logg
Julian date	logg	+sigma	-sigma
6702.6	0.064	0.033	0.033
8879.6	0.219	0.043	0.042
8927.6	0.25	0.042	0.041
8943.6	0.166	0.041	0.041
8945.6	0.237	0.04	0.039
Figure 1c , Effective temperature,Teff/100(K)
Julian date	Teff	+sigma	-sigma
6702.6	36.32	0.07	0.07
8879.6	34.76	0.04	0.04
8927.6	35.337	0.03	0.03
8943.6	36.11	0.07	0.07
8945.6	36.455	0.09	0.09
Figure 1d ,Metallicity, [Fe/H]
Julian date	[Fe/H]	Standard deviation
6702.6	0.1	0.11
8879.6	0.12	0.15
8927.6	0.06	0.09
8943.6	0.12	0.12
8945.6	0.07	0.16

## Sheet: Figure 2a
Figure 2. The schemes of stellar surface with a dark spot and the corresponding best fits of the narrow spectral region 7705 – 7811 Å for four dates of observations.
Figure 2a
31-01-2020 (observations, brown dots in manuscript)			Theoretical spectrum (black curve)
Wavelength (A)	Normalized flux		Wavelength (A)	Normalized flux
7699.65	0.568256		7700	0.68519
7699.71	0.572577		7700.01	0.6868
7699.77	0.597923		7700.02	0.68829
7699.83	0.604547		7700.03	0.68965
7699.89	0.635144		7700.04	0.690885
7699.95	0.659977		7700.04	0.69199
7700.01	0.684354		7700.05	0.69296
7700.07	0.708371		7700.06	0.6938
7700.13	0.708592		7700.07	0.694505
7700.19	0.711233		7700.07	0.69508
7700.25	0.682506		7700.08	0.695515
7700.31	0.662785		7700.09	0.695815
7700.37	0.654689		7700.1	0.69598
7700.43	0.622321		7700.1	0.695995
7700.49	0.612135		7700.11	0.69588
7700.55	0.601773		7700.12	0.69563
7700.61	0.606383		7700.13	0.695235
7700.68	0.589979		7700.14	0.69471
7700.74	0.594273		7700.14	0.694045
7700.8	0.603296		7700.15	0.69325
7700.86	0.595262		7700.16	0.692325
7700.92	0.604503		7700.17	0.69127
7700.98	0.600623		7700.17	0.69009
7701.04	0.602048		7700.18	0.688795
7701.1	0.603878		7700.19	0.687385
7701.16	0.612473		7700.2	0.68586
7701.22	0.620043		7700.2	0.68423
7701.28	0.601193		7700.21	0.682505
7701.34	0.612639		7700.22	0.68068
7701.4	0.602462		7700.23	0.67877
7701.46	0.585727		7700.24	0.67678
7701.52	0.577791		7700.24	0.674715
7701.58	0.568925		7700.25	0.672585
7701.64	0.56559		7700.26	0.670395
7701.7	0.56713		7700.27	0.668155
7701.76	0.559563		7700.27	0.665875
7701.82	0.553608		7700.28	0.663555
7701.88	0.567801		7700.29	0.661205
7701.94	0.571855		7700.3	0.658835
7702	0.584703		7700.3	0.65645
7702.06	0.589927		7700.31	0.654055
7702.12	0.586648		7700.32	0.651655
7702.18	0.599325		7700.33	0.64927
7702.24	0.576511		7700.34	0.646885
7702.3	0.584875		7700.34	0.64452
7702.36	0.55893		7700.35	0.642175
7702.42	0.548643		7700.36	0.639855
7702.48	0.534		7700.37	0.63756
7702.54	0.531651		7700.37	0.6353
7702.6	0.526692		7700.38	0.633075
7702.66	0.516258		7700.39	0.630885
7702.72	0.521195		7700.4	0.628735
7702.78	0.514663		7700.4	0.626625
7702.84	0.523093		7700.41	0.62456
7702.9	0.547057		7700.42	0.62253
7702.96	0.580488		7700.43	0.620545
7703.02	0.594614		7700.44	0.6186
7703.08	0.602418		7700.44	0.6167
7703.14	0.604149		7700.45	0.61484
7703.2	0.612198		7700.46	0.61301
7703.26	0.592126		7700.47	0.61123
7703.32	0.611825		7700.47	0.609485
7703.38	0.626219		7700.48	0.607775
7703.44	0.649511		7700.49	0.6061
7703.5	0.657634		7700.5	0.60446
7703.56	0.636374		7700.51	0.602855
7703.62	0.621478		7700.51	0.60128
7703.68	0.611115		7700.52	0.599735
7703.74	0.600669		7700.53	0.598225
7703.8	0.600305		7700.54	0.59674
7703.86	0.561315		7700.54	0.595295
7703.92	0.566146		7700.55	0.593875
7703.98	0.58656		7700.56	0.59249
7704.04	0.587552		7700.57	0.591135
7704.1	0.606169		7700.57	0.589815
7704.16	0.614394		7700.58	0.58853
7704.22	0.611039		7700.59	0.587275
7704.28	0.619207		7700.6	0.586065
7704.34	0.597122		7700.61	0.584895
7704.4	0.609043		7700.61	0.58376
7704.46	0.598577		7700.62	0.58268
7704.52	0.589884		7700.63	0.58164
7704.58	0.580461		7700.64	0.58065
7704.64	0.54874		7700.64	0.579715
7704.7	0.531905		7700.65	0.578825
7704.76	0.513916		7700.66	0.577995
7704.82	0.493573		7700.67	0.577225
7704.88	0.481031		7700.67	0.576515
7704.94	0.472484		7700.68	0.575865
7705	0.455281		7700.69	0.57528
7705.06	0.450588		7700.7	0.574755
7705.12	0.462058		7700.71	0.574295
7705.18	0.469731		7700.71	0.57391
7705.24	0.47119		7700.72	0.57358
7705.3	0.477195		7700.73	0.573325
7705.36	0.484557		7700.74	0.57313
7705.42	0.498254		7700.74	0.573
7705.48	0.499029		7700.75	0.572935
7705.53	0.503641		7700.76	0.57293
7705.59	0.510415		7700.77	0.57299
7705.65	0.514674		7700.77	0.57311
7705.71	0.513419		7700.78	0.573285
7705.77	0.531894		7700.79	0.57351
7705.83	0.513275		7700.8	0.57379
7705.89	0.526585		7700.81	0.574115
7705.95	0.511966		7700.81	0.57449
7706.01	0.510063		7700.82	0.574905
7706.07	0.500054		7700.83	0.57536
7706.13	0.486104		7700.84	0.575845
7706.19	0.493773		7700.84	0.576375
7706.25	0.497536		7700.85	0.576925
7706.31	0.498673		7700.86	0.577505
7706.37	0.515668		7700.87	0.57811
7706.43	0.51764		7700.87	0.57874
7706.49	0.529671		7700.88	0.57938
7706.55	0.537912		7700.89	0.580045
7706.61	0.547409		7700.9	0.580725
7706.67	0.555381		7700.91	0.581415
7706.73	0.546205		7700.91	0.58212
7706.78	0.541761		7700.92	0.58284
7706.84	0.523373		7700.93	0.58356
7706.9	0.527615		7700.94	0.5843
7706.96	0.521327		7700.94	0.58505
7707.02	0.496882		7700.95	0.585815
7707.08	0.509847		7700.96	0.586585
7707.14	0.511283		7700.97	0.58737
7707.2	0.510093		7700.97	0.58817
7707.26	0.51984		7700.98	0.588985
7707.32	0.527104		7700.99	0.589815
7707.38	0.533149		7701	0.590665
7707.44	0.527713		7701.01	0.59153
7707.5	0.527524		7701.01	0.59242
7707.56	0.522734		7701.02	0.593325
7707.62	0.532984		7701.03	0.594255
7707.68	0.528114		7701.04	0.595215
7707.73	0.538258		7701.04	0.596195
7707.79	0.550129		7701.05	0.5972
7707.85	0.54183		7701.06	0.59823
7707.91	0.535054		7701.07	0.599285
7707.97	0.548656		7701.07	0.60037
7708.03	0.552394		7701.08	0.601475
7708.09	0.548234		7701.09	0.602605
7708.15	0.55113		7701.1	0.603755
7708.21	0.559188		7701.11	0.60493
7708.27	0.558755		7701.11	0.606115
7708.33	0.560164		7701.12	0.60732
7708.39	0.543934		7701.13	0.608535
7708.45	0.524501		7701.14	0.60975
7708.51	0.518445		7701.14	0.610975
7708.56	0.528051		7701.15	0.612195
7708.62	0.515854		7701.16	0.613405
7708.68	0.511631		7701.17	0.61461
7708.74	0.525738		7701.18	0.61579
7708.8	0.528157		7701.18	0.616955
7708.86	0.520303		7701.19	0.61808
7708.92	0.520409		7701.2	0.61917
7708.98	0.525602		7701.21	0.62022
7709.04	0.521017		7701.21	0.62123
7709.1	0.531779		7701.22	0.622175
7709.16	0.527545		7701.23	0.623065
7709.21	0.519288		7701.24	0.62389
7709.27	0.527716		7701.24	0.62464
7709.33	0.537121		7701.25	0.62532
7709.39	0.537817		7701.26	0.62592
7709.45	0.544175		7701.27	0.62644
7709.51	0.541149		7701.28	0.626865
7709.57	0.556175		7701.28	0.627205
7709.63	0.552175		7701.29	0.627455
7709.69	0.543669		7701.3	0.62761
7709.75	0.566501		7701.31	0.627665
7709.81	0.552117		7701.31	0.62763
7709.86	0.554267		7701.32	0.627495
7709.92	0.528184		7701.33	0.627275
7709.98	0.519042		7701.34	0.626955
7710.04	0.512703		7701.34	0.62655
7710.1	0.518869		7701.35	0.62606
7710.16	0.52827		7701.36	0.625485
7710.22	0.530366		7701.37	0.62483
7710.28	0.544986		7701.38	0.624105
7710.34	0.539823		7701.38	0.623305
7710.39	0.545142		7701.39	0.62245
7710.45	0.549032		7701.4	0.621535
7710.51	0.537952		7701.41	0.62057
7710.57	0.554755		7701.41	0.619555
7710.63	0.561848		7701.42	0.618505
7710.69	0.5571		7701.43	0.61742
7710.75	0.560861		7701.44	0.616315
7710.81	0.56915		7701.44	0.615185
7710.87	0.57224		7701.45	0.614045
7710.92	0.555739		7701.46	0.6129
7710.98	0.552578		7701.47	0.611755
7711.04	0.541076		7701.48	0.61061
7711.1	0.549694		7701.48	0.60948
7711.16	0.525597		7701.49	0.608365
7711.22	0.51323		7701.5	0.607265
7711.28	0.508695		7701.51	0.60619
7711.34	0.500551		7701.51	0.605145
7711.39	0.494671		7701.52	0.60412
7711.45	0.498399		7701.53	0.603135
7711.51	0.491704		7701.54	0.602175
7711.57	0.500649		7701.54	0.601255
7711.63	0.514963		7701.55	0.60037
7711.69	0.527093		7701.56	0.59952
7711.75	0.544065		7701.57	0.598705
7711.81	0.546292		7701.58	0.59792
7711.86	0.563586		7701.58	0.597175
7711.92	0.577596		7701.59	0.59646
7711.98	0.595715		7701.6	0.595775
7712.04	0.600249		7701.61	0.595125
7712.1	0.605287		7701.61	0.594495
7712.16	0.605046		7701.62	0.593895
7712.22	0.604738		7701.63	0.593315
7712.28	0.601822		7701.64	0.592755
7712.33	0.584226		7701.64	0.592215
7712.39	0.565448		7701.65	0.591695
7712.45	0.546476		7701.66	0.591185
7712.51	0.533558		7701.67	0.59069
7712.57	0.505292		7701.68	0.5902
7712.63	0.490725		7701.68	0.58972
7712.69	0.484332		7701.69	0.589245
7712.74	0.480297		7701.7	0.588775
7712.8	0.468899		7701.71	0.58831
7712.86	0.464383		7701.71	0.587845
7712.92	0.465393		7701.72	0.587385
7712.98	0.469885		7701.73	0.586915
7713.04	0.474308		7701.74	0.58645
7713.1	0.491144		7701.74	0.58599
7713.15	0.502933		7701.75	0.585525
7713.21	0.50424		7701.76	0.585055
7713.27	0.498637		7701.77	0.584585
7713.33	0.523719		7701.78	0.58411
7713.39	0.53022		7701.78	0.58364
7713.45	0.529584		7701.79	0.583165
7713.5	0.535835		7701.8	0.58269
7713.56	0.537336		7701.81	0.58221
7713.62	0.540161		7701.81	0.58173
7713.68	0.542875		7701.82	0.581255
7713.74	0.556167		7701.83	0.58077
7713.8	0.548784		7701.84	0.58029
7713.86	0.560003		7701.85	0.579805
7713.91	0.558111		7701.85	0.57932
7713.97	0.579898		7701.86	0.57883
7714.03	0.568297		7701.87	0.578335
7714.09	0.564396		7701.88	0.577845
7714.15	0.533746		7701.88	0.577345
7714.21	0.501309		7701.89	0.576845
7714.26	0.479807		7701.9	0.576335
7714.32	0.459747		7701.91	0.57582
7714.38	0.457103		7701.91	0.5753
7714.44	0.461046		7701.92	0.574765
7714.5	0.463557		7701.93	0.574225
7714.56	0.462938		7701.94	0.57367
7714.61	0.47906		7701.95	0.573105
7714.67	0.474416		7701.95	0.572525
7714.73	0.496073		7701.96	0.57193
7714.79	0.489756		7701.97	0.571315
7714.85	0.50842		7701.98	0.570685
7714.9	0.520536		7701.98	0.57004
7714.96	0.506325		7701.99	0.56937
7715.02	0.511877		7702	0.568675
7715.08	0.518202		7702.01	0.56796
7715.14	0.529385		7702.01	0.567225
7715.2	0.536391		7702.02	0.566465
7715.25	0.539572		7702.03	0.56568
7715.31	0.541878		7702.04	0.56487
7715.37	0.546345		7702.05	0.564035
7715.43	0.55351		7702.05	0.563175
7715.49	0.537903		7702.06	0.56229
7715.54	0.534024		7702.07	0.56138
7715.6	0.511497		7702.08	0.56045
7715.66	0.492184		7702.08	0.55949
7715.72	0.487931		7702.09	0.55851
7715.78	0.500731		7702.1	0.557505
7715.84	0.49444		7702.11	0.556485
7715.89	0.491384		7702.11	0.55544
7715.95	0.504092		7702.12	0.554375
7716.01	0.497078		7702.13	0.553295
7716.07	0.512523		7702.14	0.5522
7716.13	0.512161		7702.15	0.55109
7716.18	0.522767		7702.15	0.549965
7716.24	0.52015		7702.16	0.548825
7716.3	0.518664		7702.17	0.54768
7716.36	0.513429		7702.18	0.546525
7716.42	0.51544		7702.18	0.545365
7716.47	0.533071		7702.19	0.544195
7716.53	0.548955		7702.2	0.543025
7716.59	0.563215		7702.21	0.54185
7716.65	0.553957		7702.21	0.54068
7716.71	0.559384		7702.22	0.53951
7716.76	0.54173		7702.23	0.538335
7716.82	0.547796		7702.24	0.537175
7716.88	0.550242		7702.25	0.536015
7716.94	0.548001		7702.25	0.53486
7717	0.544049		7702.26	0.53372
7717.05	0.539197		7702.27	0.53259
7717.11	0.536997		7702.28	0.531465
7717.17	0.545458		7702.28	0.530355
7717.23	0.547642		7702.29	0.529265
7717.29	0.541179		7702.3	0.528185
7717.34	0.543465		7702.31	0.52712
7717.4	0.548042		7702.31	0.52608
7717.46	0.566164		7702.32	0.52506
7717.52	0.553126		7702.33	0.52406
7717.57	0.563049		7702.34	0.52309
7717.63	0.56031		7702.35	0.522135
7717.69	0.568678		7702.35	0.52122
7717.75	0.565286		7702.36	0.52033
7717.81	0.560061		7702.37	0.51947
7717.86	0.548899		7702.38	0.51865
7717.92	0.545314		7702.38	0.517865
7717.98	0.534071		7702.39	0.517115
7718.04	0.537308		7702.4	0.51641
7718.1	0.533222		7702.41	0.51575
7718.15	0.53611		7702.42	0.51513
7718.21	0.533434		7702.42	0.514565
7718.27	0.506955		7702.43	0.51405
7718.33	0.516927		7702.44	0.51359
7718.38	0.529022		7702.45	0.513185
7718.44	0.521121		7702.45	0.512845
7718.5	0.52193		7702.46	0.51256
7718.56	0.545004		7702.47	0.512345
7718.61	0.534054		7702.48	0.51219
7718.67	0.533408		7702.48	0.512115
7718.73	0.536994		7702.49	0.512105
7718.79	0.529971		7702.5	0.512175
7718.85	0.534158		7702.51	0.51232
7718.9	0.533859		7702.52	0.51255
7718.96	0.556787		7702.52	0.51286
7719.02	0.548746		7702.53	0.51325
7719.08	0.546248		7702.54	0.51373
7719.13	0.540745		7702.55	0.5143
7719.19	0.542317		7702.55	0.514955
7719.25	0.554334		7702.56	0.51571
7719.31	0.549449		7702.57	0.516555
7719.36	0.554267		7702.58	0.51749
7719.42	0.56071		7702.58	0.518525
7719.48	0.562336		7702.59	0.519655
7719.54	0.572123		7702.6	0.52089
7719.59	0.573622		7702.61	0.522215
7719.65	0.575626		7702.62	0.52364
7719.71	0.572708		7702.62	0.525165
7719.77	0.585656		7702.63	0.526795
7719.82	0.580226		7702.64	0.52851
7719.88	0.574721		7702.65	0.530325
7719.94	0.588779		7702.65	0.532245
7720	0.568422		7702.66	0.53425
7720.05	0.564381		7702.67	0.536345
7720.11	0.550977		7702.68	0.538535
7720.17	0.52706		7702.68	0.540815
7720.23	0.527679		7702.69	0.54317
7720.28	0.531358		7702.7	0.545615
7720.34	0.535763		7702.71	0.54813
7720.4	0.541362		7702.72	0.550725
7720.46	0.530928		7702.72	0.55338
7720.51	0.546468		7702.73	0.5561
7720.57	0.546935		7702.74	0.558885
7720.63	0.540378		7702.75	0.561715
7720.69	0.543556		7702.75	0.564595
7720.74	0.533769		7702.76	0.56751
7720.8	0.543034		7702.77	0.57047
7720.86	0.559313		7702.78	0.57345
7720.92	0.571073		7702.78	0.576455
7720.97	0.576773		7702.79	0.579465
7721.03	0.606619		7702.8	0.58249
7721.09	0.631244		7702.81	0.58551
7721.15	0.660331		7702.82	0.58852
7721.2	0.690816		7702.82	0.59152
7721.26	0.705189		7702.83	0.5945
7721.32	0.718053		7702.84	0.59745
7721.37	0.724159		7702.85	0.60036
7721.43	0.705054		7702.85	0.603235
7721.49	0.694431		7702.86	0.606055
7721.55	0.660355		7702.87	0.60882
7721.6	0.622532		7702.88	0.611535
7721.66	0.590938		7702.89	0.61418
7721.72	0.565068		7702.89	0.616755
7721.78	0.557752		7702.9	0.619265
7721.83	0.544706		7702.91	0.62169
7721.89	0.544845		7702.92	0.62404
7721.95	0.54982		7702.92	0.62631
7722	0.558055		7702.93	0.628495
7722.06	0.553722		7702.94	0.63059
7722.12	0.559932		7702.95	0.63261
7722.18	0.563458		7702.95	0.634535
7722.23	0.558423		7702.96	0.63638
7722.29	0.561881		7702.97	0.638135
7722.35	0.542941		7702.98	0.63981
7722.4	0.531523		7702.99	0.64141
7722.46	0.517471		7702.99	0.64292
7722.52	0.53396		7703	0.644365
7722.58	0.530301		7703.01	0.64573
7722.63	0.53		7703.02	0.64703
7722.69	0.535919		7703.02	0.648265
7722.75	0.544112		7703.03	0.649435
7722.8	0.527548		7703.04	0.650555
7722.86	0.528292		7703.05	0.65162
7722.92	0.547659		7703.05	0.65264
7722.98	0.538285		7703.06	0.653615
7723.03	0.536253		7703.07	0.654555
7723.09	0.531532		7703.08	0.65546
7723.15	0.515174		7703.09	0.65634
7723.2	0.500579		7703.09	0.65719
7723.26	0.486952		7703.1	0.658025
7723.32	0.472506		7703.11	0.658845
7723.37	0.480796		7703.12	0.65965
7723.43	0.488335		7703.12	0.66045
7723.49	0.501526		7703.13	0.66124
7723.55	0.509465		7703.14	0.662035
7723.6	0.531803		7703.15	0.662825
7723.66	0.538625		7703.15	0.663625
7723.72	0.536871		7703.16	0.66442
7723.77	0.542687		7703.17	0.665225
7723.83	0.543189		7703.18	0.66603
7723.89	0.538689		7703.19	0.666845
7723.94	0.540734		7703.19	0.66767
7724	0.524734		7703.2	0.668495
7724.06	0.537223		7703.21	0.66933
7724.11	0.533085		7703.22	0.670165
7724.17	0.543263		7703.22	0.671
7724.23	0.540616		7703.23	0.671835
7724.29	0.546296		7703.24	0.672665
7724.34	0.56735		7703.25	0.673495
7724.4	0.57769		7703.25	0.67431
7724.46	0.566998		7703.26	0.67511
7724.51	0.573885		7703.27	0.6759
7724.57	0.565907		7703.28	0.67666
7724.63	0.577989		7703.29	0.677405
7724.68	0.567656		7703.29	0.678125
7724.74	0.561573		7703.3	0.678805
7724.8	0.552601		7703.31	0.67945
7724.85	0.542905		7703.32	0.680055
7724.91	0.53875		7703.32	0.680615
7724.97	0.533385		7703.33	0.681135
7725.02	0.516837		7703.34	0.681595
7725.08	0.526031		7703.35	0.682
7725.14	0.544986		7703.35	0.68235
7725.19	0.546038		7703.36	0.68264
7725.25	0.560123		7703.37	0.682865
7725.31	0.561853		7703.38	0.68302
7725.36	0.566858		7703.39	0.68311
7725.42	0.577452		7703.39	0.683125
7725.48	0.569404		7703.4	0.683075
7725.53	0.571759		7703.41	0.68295
7725.59	0.568291		7703.42	0.682755
7725.65	0.573719		7703.42	0.68249
7725.7	0.564693		7703.43	0.68214
7725.76	0.56365		7703.44	0.68173
7725.82	0.559866		7703.45	0.68124
7725.87	0.539628		7703.45	0.68068
7725.93	0.543042		7703.46	0.680055
7725.99	0.526258		7703.47	0.67936
7726.04	0.531855		7703.48	0.678595
7726.1	0.526999		7703.49	0.677775
7726.16	0.543351		7703.49	0.67689
7726.21	0.549361		7703.5	0.675945
7726.27	0.55705		7703.51	0.67494
7726.33	0.574768		7703.52	0.673885
7726.38	0.586821		7703.52	0.672775
7726.44	0.58914		7703.53	0.671625
7726.5	0.592655		7703.54	0.670425
7726.55	0.594004		7703.55	0.669185
7726.61	0.598128		7703.56	0.667905
7726.67	0.590881		7703.56	0.66659
7726.72	0.613949		7703.57	0.66524
7726.78	0.619492		7703.58	0.663865
7726.84	0.630708		7703.59	0.66246
7726.89	0.615133		7703.59	0.661035
7726.95	0.606011		7703.6	0.659595
7727.01	0.611323		7703.61	0.658135
7727.06	0.604036		7703.62	0.65667
7727.12	0.591128		7703.62	0.65519
7727.17	0.585072		7703.63	0.65371
7727.23	0.559434		7703.64	0.65223
7727.29	0.553896		7703.65	0.650755
7727.34	0.550478		7703.66	0.64929
7727.4	0.544913		7703.66	0.64784
7727.46	0.540393		7703.67	0.64641
7727.51	0.525161		7703.68	0.645
7727.57	0.526994		7703.69	0.64362
7727.63	0.511901		7703.69	0.642275
7727.68	0.515672		7703.7	0.64097
7727.74	0.505208		7703.71	0.639705
7727.8	0.526716		7703.72	0.6385
7727.85	0.531661		7703.72	0.637345
7727.91	0.557836		7703.73	0.63626
7727.96	0.554154		7703.74	0.635235
7728.02	0.536648		7703.75	0.634285
7728.08	0.532823		7703.76	0.63342
7728.13	0.530397		7703.76	0.63264
7728.19	0.534814		7703.77	0.631945
7728.25	0.536831		7703.78	0.631345
7728.3	0.541836		7703.79	0.630855
7728.36	0.561415		7703.79	0.630465
7728.41	0.571908		7703.8	0.630185
7728.47	0.599977		7703.81	0.63002
7728.53	0.610335		7703.82	0.629975
7728.58	0.64613		7703.82	0.630045
7728.64	0.683869		7703.83	0.63024
7728.7	0.724834		7703.84	0.630555
7728.75	0.758484		7703.85	0.630995
7728.81	0.746167		7703.86	0.63156
7728.86	0.756645		7703.86	0.632245
7728.92	0.751712		7703.87	0.63306
7728.98	0.716607		7703.88	0.634
7729.03	0.68102		7703.89	0.63505
7729.09	0.669433		7703.89	0.63622
7729.15	0.631399		7703.9	0.637495
7729.2	0.59781		7703.91	0.638885
7729.26	0.580871		7703.92	0.64037
7729.31	0.572461		7703.92	0.641955
7729.37	0.580236		7703.93	0.643625
7729.43	0.564968		7703.94	0.645375
7729.48	0.562275		7703.95	0.647205
7729.54	0.558792		7703.96	0.649095
7729.59	0.547399		7703.96	0.651045
7729.65	0.552164		7703.97	0.65304
7729.71	0.556059		7703.98	0.655075
7729.76	0.558211		7703.99	0.65714
7729.82	0.546521		7703.99	0.65922
7729.87	0.557991		7704	0.66131
7729.93	0.549515		7704.01	0.6634
7729.99	0.535836		7704.02	0.66548
7730.04	0.524485		7704.03	0.66754
7730.1	0.516019		7704.03	0.66957
7730.15	0.523479		7704.04	0.67156
7730.21	0.537956		7704.05	0.67351
7730.27	0.555155		7704.06	0.6754
7730.32	0.564214		7704.06	0.67722
7730.38	0.575224		7704.07	0.67897
7730.44	0.614468		7704.08	0.680645
7730.49	0.617564		7704.09	0.68223
7730.55	0.642205		7704.09	0.68373
7730.6	0.660421		7704.1	0.68513
7730.66	0.675086		7704.11	0.68642
7730.71	0.667578		7704.12	0.68761
7730.77	0.670605		7704.13	0.688685
7730.83	0.664504		7704.13	0.68965
7730.88	0.650614		7704.14	0.690495
7730.94	0.643009		7704.15	0.691225
7730.99	0.631109		7704.16	0.69183
7731.05	0.599898		7704.16	0.69232
7731.11	0.590795		7704.17	0.69269
7731.16	0.564808		7704.18	0.69293
7731.22	0.537644		7704.19	0.693055
7731.27	0.53682		7704.19	0.69306
7731.33	0.532942		7704.2	0.69295
7731.39	0.519633		7704.21	0.692725
7731.44	0.541888		7704.22	0.69238
7731.5	0.546349		7704.23	0.69193
7731.55	0.562868		7704.23	0.69137
7731.61	0.567853		7704.24	0.690705
7731.66	0.589685		7704.25	0.689935
7731.72	0.568471		7704.26	0.68906
7731.78	0.563894		7704.26	0.688095
7731.83	0.567428		7704.27	0.687035
7731.89	0.584801		7704.28	0.68588
7731.94	0.576288		7704.29	0.684645
7732	0.606382		7704.29	0.683325
7732.05	0.597765		7704.3	0.68192
7732.11	0.58241		7704.31	0.68044
7732.17	0.572556		7704.32	0.67888
7732.22	0.56426		7704.33	0.67725
7732.28	0.561419		7704.33	0.67555
7732.33	0.556758		7704.34	0.67378
7732.39	0.553601		7704.35	0.67195
7732.44	0.543541		7704.36	0.670055
7732.5	0.564982		7704.36	0.668095
7732.56	0.577195		7704.37	0.666085
7732.61	0.596814		7704.38	0.664015
7732.67	0.603767		7704.39	0.66189
7732.72	0.628461		7704.39	0.659705
7732.78	0.637338		7704.4	0.65748
7732.83	0.649381		7704.41	0.6552
7732.89	0.653635		7704.42	0.65287
7732.95	0.650178		7704.43	0.6505
7733	0.653789		7704.43	0.64808
7733.06	0.638517		7704.44	0.645625
7733.11	0.63528		7704.45	0.64312
7733.17	0.621279		7704.46	0.640585
7733.22	0.618041		7704.46	0.638005
7733.28	0.601842		7704.47	0.63539
7733.33	0.592219		7704.48	0.632745
7733.39	0.570465		7704.49	0.630055
7733.45	0.538721		7704.49	0.627345
7733.5	0.54052		7704.5	0.6246
7733.56	0.549906		7704.51	0.621825
7733.61	0.550496		7704.52	0.619025
7733.67	0.55827		7704.53	0.616195
7733.72	0.5561		7704.53	0.61334
7733.78	0.573718		7704.54	0.61046
7733.83	0.601753		7704.55	0.60756
7733.89	0.623214		7704.56	0.604635
7733.95	0.654573		7704.56	0.60169
7734	0.657516		7704.57	0.59872
7734.06	0.679437		7704.58	0.595735
7734.11	0.683101		7704.59	0.592725
7734.17	0.695967		7704.6	0.589695
7734.22	0.680199		7704.6	0.586645
7734.28	0.667214		7704.61	0.583575
7734.33	0.650177		7704.62	0.580485
7734.39	0.635484		7704.63	0.577375
7734.44	0.626632		7704.63	0.57424
7734.5	0.597267		7704.64	0.57109
7734.56	0.574315		7704.65	0.56792
7734.61	0.574877		7704.66	0.56472
7734.67	0.572773		7704.66	0.56151
7734.72	0.56868		7704.67	0.55827
7734.78	0.564224		7704.68	0.55501
7734.83	0.573402		7704.69	0.551725
7734.89	0.57828		7704.7	0.548425
7734.94	0.566633		7704.7	0.545105
7735	0.566751		7704.71	0.541765
7735.05	0.558856		7704.72	0.538405
7735.11	0.57994		7704.73	0.535025
7735.16	0.592484		7704.73	0.531635
7735.22	0.587465		7704.74	0.528235
7735.27	0.57303		7704.75	0.52482
7735.33	0.571921		7704.76	0.5214
7735.38	0.569369		7704.76	0.51798
7735.44	0.564417		7704.77	0.514555
7735.5	0.562575		7704.78	0.511135
7735.55	0.587421		7704.79	0.50772
7735.61	0.591122		7704.8	0.50432
7735.66	0.606186		7704.8	0.500935
7735.72	0.625964		7704.81	0.497575
7735.77	0.625588		7704.82	0.49424
7735.83	0.631409		7704.83	0.490935
7735.88	0.624898		7704.83	0.487675
7735.94	0.628612		7704.84	0.484445
7735.99	0.620943		7704.85	0.481275
7736.05	0.625788		7704.86	0.47816
7736.1	0.624582		7704.86	0.475105
7736.16	0.628476		7704.87	0.472115
7736.21	0.635561		7704.88	0.469205
7736.27	0.647247		7704.89	0.46636
7736.32	0.627151		7704.9	0.46361
7736.38	0.627424		7704.9	0.460935
7736.43	0.612827		7704.91	0.458365
7736.49	0.611369		7704.92	0.455885
7736.54	0.614376		7704.93	0.453505
7736.6	0.586536		7704.93	0.451235
7736.65	0.582883		7704.94	0.44907
7736.71	0.577724		7704.95	0.447015
7736.76	0.570788		7704.96	0.445075
7736.82	0.587526		7704.97	0.44324
7736.87	0.6079		7704.97	0.44153
7736.93	0.616324		7704.98	0.43994
7736.98	0.60859		7704.99	0.43846
7737.04	0.602971		7705	0.4371
7737.09	0.586761		7705	0.435865
7737.15	0.547134		7705.01	0.434735
7737.2	0.559787		7705.02	0.433725
7737.26	0.543717		7705.03	0.43283
7737.31	0.543871		7705.03	0.432045
7737.37	0.541474		7705.04	0.43137
7737.42	0.547648		7705.05	0.430795
7737.48	0.564888		7705.06	0.430335
7737.53	0.57263		7705.07	0.42996
7737.59	0.59244		7705.07	0.42969
7737.64	0.596049		7705.08	0.42951
7737.7	0.584744		7705.09	0.42942
7737.75	0.616014		7705.1	0.42942
7737.81	0.623596		7705.1	0.429485
7737.86	0.628775		7705.11	0.42964
7737.92	0.656332		7705.12	0.42986
7737.97	0.674735		7705.13	0.430145
7738.03	0.696954		7705.13	0.43049
7738.08	0.716669		7705.14	0.4309
7738.14	0.745106		7705.15	0.431365
7738.19	0.764696		7705.16	0.431875
7738.25	0.774236		7705.17	0.432435
7738.3	0.741863		7705.17	0.433035
7738.36	0.74718		7705.18	0.43368
7738.41	0.713413		7705.19	0.434355
7738.47	0.647692		7705.2	0.43507
7738.52	0.611388		7705.2	0.43581
7738.58	0.587651		7705.21	0.43658
7738.63	0.565958		7705.22	0.43738
7738.69	0.559964		7705.23	0.438195
7738.74	0.545237		7705.23	0.43904
7738.8	0.541341		7705.24	0.4399
7738.85	0.534708		7705.25	0.44078
7738.91	0.533222		7705.26	0.441685
7738.96	0.555661		7705.27	0.442595
7739.02	0.541458		7705.27	0.44353
7739.07	0.544059		7705.28	0.444475
7739.12	0.550406		7705.29	0.445435
7739.18	0.583248		7705.3	0.446415
7739.23	0.600897		7705.3	0.44741
7739.29	0.617318		7705.31	0.44842
7739.34	0.64189		7705.32	0.44944
7739.4	0.657754		7705.33	0.45048
7739.45	0.658458		7705.33	0.45153
7739.51	0.67873		7705.34	0.452595
7739.56	0.674271		7705.35	0.45368
7739.62	0.676248		7705.36	0.45478
7739.67	0.659355		7705.37	0.455885
7739.73	0.658414		7705.37	0.457015
7739.78	0.647813		7705.38	0.458155
7739.84	0.616306		7705.39	0.45931
7739.89	0.581653		7705.4	0.460475
7739.94	0.571285		7705.4	0.461655
7740	0.570308		7705.41	0.46285
7740.05	0.564296		7705.42	0.46406
7740.11	0.596586		7705.43	0.465275
7740.16	0.595683		7705.44	0.466495
7740.22	0.595107		7705.44	0.46772
7740.27	0.634441		7705.45	0.46896
7740.33	0.614537		7705.46	0.4702
7740.38	0.626413		7705.47	0.47144
7740.44	0.612445		7705.47	0.472685
7740.49	0.618823		7705.48	0.473925
7740.54	0.602066		7705.49	0.47516
7740.6	0.581638		7705.5	0.47639
7740.65	0.584555		7705.5	0.477615
7740.71	0.569104		7705.51	0.47882
7740.76	0.564292		7705.52	0.48002
7740.82	0.570909		7705.53	0.481205
7740.87	0.55447		7705.54	0.482365
7740.93	0.554816		7705.54	0.483505
7740.98	0.563995		7705.55	0.484625
7741.04	0.563132		7705.56	0.48572
7741.09	0.559857		7705.57	0.48678
7741.14	0.556092		7705.57	0.487815
7741.2	0.565387		7705.58	0.488815
7741.25	0.557728		7705.59	0.48978
7741.31	0.591651		7705.6	0.490705
7741.36	0.600235		7705.6	0.49159
7741.42	0.614322		7705.61	0.492435
7741.47	0.628174		7705.62	0.493235
7741.53	0.669789		7705.63	0.493995
7741.58	0.66697		7705.64	0.4947
7741.63	0.678797		7705.64	0.495355
7741.69	0.704672		7705.65	0.495965
7741.74	0.681151		7705.66	0.49652
7741.8	0.674872		7705.67	0.49702
7741.85	0.674663		7705.67	0.49747
7741.91	0.662153		7705.68	0.497855
7741.96	0.670034		7705.69	0.49819
7742.01	0.67171		7705.7	0.498465
7742.07	0.688849		7705.7	0.49868
7742.12	0.682152		7705.71	0.49884
7742.18	0.693379		7705.72	0.498945
7742.23	0.707514		7705.73	0.498985
7742.29	0.692058		7705.74	0.498965
7742.34	0.669199		7705.74	0.498895
7742.39	0.632921		7705.75	0.498765
7742.45	0.593665		7705.76	0.498575
7742.5	0.567068		7705.77	0.49833
7742.56	0.529286		7705.77	0.49803
7742.61	0.512757		7705.78	0.497685
7742.67	0.497389		7705.79	0.49728
7742.72	0.498346		7705.8	0.49683
7742.77	0.485595		7705.8	0.496335
7742.83	0.464668		7705.81	0.495785
7742.88	0.464373		7705.82	0.495205
7742.94	0.459179		7705.83	0.49458
7742.99	0.465923		7705.84	0.493915
7743.05	0.463423		7705.84	0.49322
7743.1	0.463805		7705.85	0.49249
7743.15	0.482525		7705.86	0.491735
7743.21	0.491733		7705.87	0.49096
7743.26	0.500298		7705.87	0.490155
7743.32	0.500571		7705.88	0.48934
7743.37	0.530824		7705.89	0.4885
7743.42	0.520576		7705.9	0.48766
7743.48	0.544032		7705.91	0.486805
7743.53	0.55827		7705.91	0.48595
7743.59	0.559292		7705.92	0.485095
7743.64	0.560661		7705.93	0.484245
7743.69	0.581738		7705.94	0.4834
7743.75	0.572114		7705.94	0.48256
7743.8	0.573175		7705.95	0.481735
7743.86	0.56815		7705.96	0.48093
7743.91	0.556126		7705.97	0.48014
7743.96	0.539424		7705.97	0.47937
7744.02	0.515555		7705.98	0.478635
7744.07	0.53081		7705.99	0.47792
7744.13	0.526823		7706	0.477235
7744.18	0.522901		7706.01	0.476585
7744.23	0.533212		7706.01	0.47597
7744.29	0.550703		7706.02	0.47539
7744.34	0.565249		7706.03	0.474855
7744.4	0.563933		7706.04	0.47436
7744.45	0.571275		7706.04	0.473905
7744.5	0.55522		7706.05	0.473505
7744.56	0.563683		7706.06	0.47315
7744.61	0.539783		7706.07	0.472845
7744.67	0.533113		7706.07	0.47259
7744.72	0.517438		7706.08	0.47239
7744.77	0.532966		7706.09	0.472245
7744.83	0.509347		7706.1	0.472155
7744.88	0.523316		7706.11	0.472135
7744.94	0.520285		7706.11	0.472165
7744.99	0.515887		7706.12	0.472255
7745.04	0.504687		7706.13	0.472415
7745.1	0.520734		7706.14	0.47263
7745.15	0.510064		7706.14	0.472915
7745.21	0.526311		7706.15	0.473265
7745.26	0.514668		7706.16	0.473685
7745.31	0.52783		7706.17	0.474165
7745.37	0.535862		7706.17	0.47472
7745.42	0.499628		7706.18	0.47534
7745.48	0.512229		7706.19	0.476035
7745.53	0.5094		7706.2	0.476795
7745.58	0.494716		7706.21	0.477625
7745.64	0.497545		7706.21	0.47853
7745.69	0.503313		7706.22	0.4795
7745.74	0.529799		7706.23	0.480545
7745.8	0.536388		7706.24	0.481655
7745.85	0.539242		7706.24	0.482835
7745.91	0.546256		7706.25	0.484085
7745.96	0.557805		7706.26	0.485405
7746.01	0.575792		7706.27	0.48679
7746.07	0.565683		7706.27	0.488245
7746.12	0.583216		7706.28	0.489765
7746.17	0.576853		7706.29	0.49134
7746.23	0.581211		7706.3	0.492985
7746.28	0.579907		7706.31	0.49469
7746.34	0.560821		7706.31	0.49645
7746.39	0.561137		7706.32	0.498275
7746.44	0.551795		7706.33	0.50015
7746.5	0.549435		7706.34	0.502075
7746.55	0.520864		7706.34	0.504055
7746.6	0.527011		7706.35	0.50608
7746.66	0.519108		7706.36	0.50815
7746.71	0.557112		7706.37	0.51026
7746.76	0.524669		7706.38	0.512405
7746.82	0.532284		7706.38	0.514585
7746.87	0.524847		7706.39	0.51679
7746.93	0.503851		7706.4	0.519025
7746.98	0.518631		7706.41	0.52128
7747.03	0.514518		7706.41	0.52355
7747.09	0.519685		7706.42	0.52583
7747.14	0.525382		7706.43	0.52812
7747.19	0.534558		7706.44	0.5304
7747.25	0.577965		7706.44	0.53268
7747.3	0.580012		7706.45	0.53495
7747.35	0.58142		7706.46	0.53719
7747.41	0.588757		7706.47	0.539415
7747.46	0.588663		7706.48	0.541605
7747.52	0.584197		7706.48	0.54375
7747.57	0.578021		7706.49	0.545855
7747.62	0.585176		7706.5	0.547905
7747.68	0.569639		7706.51	0.5499
7747.73	0.577912		7706.51	0.551825
7747.78	0.544017		7706.52	0.553675
7747.84	0.540195		7706.53	0.55544
7747.89	0.535069		7706.54	0.557125
7747.94	0.523708		7706.54	0.558705
7748	0.521621		7706.55	0.560195
7748.05	0.510495		7706.56	0.561575
7748.1	0.513272		7706.57	0.562845
7748.16	0.496399		7706.58	0.563995
7748.16	0.528462		7706.58	0.565025
7748.21	0.494932		7706.59	0.565935
7748.23	0.497087		7706.6	0.56671
7748.3	0.503747		7706.61	0.56735
7748.36	0.488975		7706.61	0.56786
7748.43	0.475485		7706.62	0.568235
7748.5	0.489059		7706.63	0.56847
7748.57	0.45234		7706.64	0.568575
7748.64	0.460019		7706.64	0.568535
7748.71	0.468247		7706.65	0.568365
7748.78	0.483037		7706.66	0.568065
7748.85	0.489326		7706.67	0.567625
7748.92	0.456343		7706.68	0.567055
7748.99	0.471042		7706.68	0.56637
7749.06	0.474205		7706.69	0.56556
7749.12	0.465246		7706.7	0.564635
7749.19	0.458954		7706.71	0.563595
7749.26	0.452344		7706.71	0.562455
7749.33	0.45832		7706.72	0.56122
7749.4	0.442088		7706.73	0.55989
7749.47	0.452334		7706.74	0.558475
7749.54	0.446384		7706.75	0.556985
7749.61	0.448761		7706.75	0.555425
7749.68	0.453636		7706.76	0.553805
7749.74	0.467517		7706.77	0.552125
7749.81	0.482371		7706.78	0.5504
7749.88	0.483147		7706.78	0.548635
7749.95	0.455298		7706.79	0.54684
7750.02	0.49467		7706.8	0.545025
7750.09	0.491128		7706.81	0.543185
7750.16	0.470275		7706.81	0.54134
7750.23	0.507583		7706.82	0.53949
7750.3	0.498565		7706.83	0.537645
7750.36	0.516589		7706.84	0.535805
7750.43	0.515439		7706.85	0.53398
7750.5	0.496705		7706.85	0.53218
7750.57	0.503435		7706.86	0.530405
7750.64	0.480364		7706.87	0.52866
7750.71	0.470954		7706.88	0.52695
7750.78	0.469678		7706.88	0.52528
7750.85	0.472165		7706.89	0.52365
7750.91	0.4391		7706.9	0.522065
7750.98	0.457984		7706.91	0.520525
7751.05	0.459655		7706.91	0.51904
7751.12	0.464561		7706.92	0.5176
7751.19	0.472782		7706.93	0.516215
7751.26	0.478908		7706.94	0.51489
7751.33	0.463353		7706.95	0.513615
7751.39	0.466433		7706.95	0.5124
7751.46	0.507969		7706.96	0.511235
7751.53	0.522511		7706.97	0.510135
7751.6	0.511696		7706.98	0.50909
7751.67	0.505262		7706.98	0.508095
7751.74	0.549274		7706.99	0.507155
7751.81	0.557834		7707	0.50627
7751.87	0.558122		7707.01	0.50544
7751.94	0.590087		7707.01	0.504665
7752.01	0.565688		7707.02	0.50394
7752.08	0.563168		7707.03	0.503265
7752.15	0.583536		7707.04	0.50263
7752.22	0.572014		7707.05	0.50205
7752.29	0.586308		7707.05	0.50151
7752.35	0.564914		7707.06	0.50102
7752.42	0.542091		7707.07	0.500565
7752.49	0.563895		7707.08	0.500155
7752.56	0.519049		7707.08	0.499775
7752.63	0.545885		7707.09	0.499435
7752.7	0.530257		7707.1	0.49913
7752.76	0.511099		7707.11	0.498855
7752.83	0.512695		7707.11	0.498615
7752.9	0.478285		7707.12	0.4984
7752.97	0.500328		7707.13	0.49821
7753.04	0.470163		7707.14	0.498045
7753.11	0.482534		7707.15	0.497905
7753.17	0.477006		7707.15	0.497775
7753.24	0.489748		7707.16	0.49767
7753.31	0.495903		7707.17	0.49758
7753.38	0.499607		7707.18	0.4975
7753.45	0.505623		7707.18	0.497435
7753.52	0.514244		7707.19	0.497375
7753.58	0.506279		7707.2	0.49732
7753.65	0.543058		7707.21	0.49727
7753.72	0.535593		7707.22	0.497225
7753.79	0.555717		7707.22	0.497175
7753.86	0.586156		7707.23	0.49713
7753.93	0.550774		7707.24	0.497075
7753.99	0.579317		7707.25	0.497025
7754.06	0.576961		7707.25	0.49696
7754.13	0.586311		7707.26	0.49689
7754.2	0.590325		7707.27	0.496805
7754.27	0.589967		7707.28	0.496715
7754.34	0.597354		7707.28	0.49661
7754.4	0.577063		7707.29	0.496495
7754.47	0.573679		7707.3	0.496365
7754.54	0.585168		7707.31	0.49622
7754.61	0.573186		7707.32	0.496065
7754.68	0.559155		7707.32	0.495895
7754.74	0.534822		7707.33	0.495705
7754.81	0.531949		7707.34	0.49551
7754.88	0.540379		7707.35	0.495305
7754.95	0.523136		7707.35	0.49509
7755.02	0.517524		7707.36	0.49486
7755.08	0.523704		7707.37	0.494625
7755.15	0.508071		7707.38	0.49439
7755.22	0.520279		7707.38	0.494145
7755.29	0.5359		7707.39	0.4939
7755.36	0.518386		7707.4	0.493655
7755.42	0.531828		7707.41	0.493415
7755.49	0.540528		7707.42	0.493185
7755.56	0.550556		7707.42	0.492955
7755.63	0.539481		7707.43	0.49274
7755.7	0.537803		7707.44	0.492545
7755.76	0.537923		7707.45	0.49236
7755.83	0.57408		7707.45	0.4922
7755.9	0.589424		7707.46	0.49206
7755.97	0.59314		7707.47	0.491945
7756.04	0.619121		7707.48	0.491855
7756.1	0.596394		7707.48	0.4918
7756.17	0.646469		7707.49	0.49177
7756.24	0.609671		7707.5	0.49178
7756.31	0.604515		7707.51	0.491815
7756.38	0.568555		7707.52	0.49189
7756.44	0.545289		7707.52	0.49201
7756.51	0.534793		7707.53	0.492155
7756.58	0.520962		7707.54	0.49235
7756.65	0.495745		7707.55	0.49258
7756.71	0.526156		7707.55	0.49285
7756.78	0.537804		7707.56	0.49316
7756.85	0.55107		7707.57	0.49351
7756.92	0.51752		7707.58	0.49389
7756.99	0.522131		7707.59	0.494315
7757.05	0.523955		7707.59	0.49478
7757.12	0.552694		7707.6	0.495275
7757.19	0.52364		7707.61	0.495805
7757.26	0.517627		7707.62	0.496375
7757.32	0.52637		7707.62	0.496975
7757.39	0.531701		7707.63	0.49761
7757.46	0.516481		7707.64	0.49827
7757.53	0.521116		7707.65	0.49896
7757.6	0.513642		7707.65	0.49968
7757.66	0.528018		7707.66	0.500435
7757.73	0.51955		7707.67	0.50121
7757.8	0.544719		7707.68	0.50202
7757.87	0.485985		7707.69	0.50285
7757.93	0.501103		7707.69	0.50371
7758	0.517046		7707.7	0.504595
7758.07	0.512525		7707.71	0.50551
7758.14	0.510702		7707.72	0.50645
7758.2	0.545326		7707.72	0.50742
7758.27	0.532235		7707.73	0.50842
7758.34	0.522768		7707.74	0.50945
7758.41	0.5233		7707.75	0.51051
7758.47	0.518578		7707.75	0.51161
7758.54	0.511304		7707.76	0.512735
7758.61	0.524267		7707.77	0.513905
7758.68	0.542743		7707.78	0.515115
7758.74	0.546414		7707.79	0.516365
7758.81	0.56684		7707.79	0.51765
7758.88	0.594938		7707.8	0.51899
7758.95	0.592254		7707.81	0.52038
7759.01	0.612347		7707.82	0.52181
7759.08	0.564293		7707.82	0.523295
7759.15	0.569005		7707.83	0.524835
7759.22	0.536749		7707.84	0.526425
7759.28	0.529322		7707.85	0.52807
7759.35	0.529748		7707.85	0.529775
7759.42	0.512505		7707.86	0.53153
7759.49	0.549976		7707.87	0.53335
7759.55	0.519153		7707.88	0.53522
7759.62	0.506412		7707.89	0.537145
7759.69	0.503793		7707.89	0.53913
7759.76	0.47674		7707.9	0.54116
7759.82	0.518542		7707.91	0.543245
7759.89	0.485574		7707.92	0.545375
7759.96	0.483541		7707.92	0.54755
7760.02	0.503314		7707.93	0.54976
7760.09	0.503113		7707.94	0.55201
7760.16	0.509678		7707.95	0.554295
7760.23	0.537615		7707.96	0.556595
7760.29	0.536286		7707.96	0.558915
7760.36	0.54372		7707.97	0.561245
7760.43	0.556839		7707.98	0.563585
7760.5	0.566698		7707.99	0.56592
7760.56	0.573179		7707.99	0.568245
7760.63	0.545384		7708	0.57055
7760.7	0.538479		7708.01	0.57283
7760.76	0.562233		7708.02	0.575075
7760.83	0.557111		7708.02	0.577275
7760.9	0.564845		7708.03	0.57942
7760.97	0.576882		7708.04	0.581505
7761.03	0.568016		7708.05	0.583525
7761.1	0.556029		7708.06	0.58547
7761.17	0.611916		7708.06	0.587325
7761.23	0.600542		7708.07	0.589085
7761.3	0.590935		7708.08	0.590745
7761.37	0.576117		7708.09	0.592305
7761.44	0.584262		7708.09	0.59375
7761.5	0.567209		7708.1	0.595075
7761.57	0.548276		7708.11	0.59628
7761.64	0.546448		7708.12	0.597355
7761.7	0.530953		7708.12	0.598305
7761.77	0.532629		7708.13	0.59912
7761.84	0.523672		7708.14	0.5998
7761.9	0.512121		7708.15	0.60035
7761.97	0.496472		7708.16	0.600765
7762.04	0.498252		7708.16	0.601045
7762.11	0.516577		7708.17	0.60119
7762.17	0.516215		7708.18	0.60121
7762.24	0.523238		7708.19	0.6011
7762.31	0.528438		7708.19	0.600875
7762.37	0.5402		7708.2	0.600525
7762.44	0.548315		7708.21	0.60007
7762.51	0.554999		7708.22	0.59951
7762.57	0.557095		7708.22	0.598845
7762.64	0.548531		7708.23	0.59809
7762.71	0.561785		7708.24	0.597255
7762.77	0.565305		7708.25	0.59634
7762.84	0.538623		7708.26	0.595365
7762.91	0.524685		7708.26	0.594325
7762.98	0.526519		7708.27	0.59323
7763.04	0.546325		7708.28	0.592105
7763.11	0.550797		7708.29	0.59094
7763.18	0.577028		7708.29	0.589745
7763.24	0.574296		7708.3	0.58854
7763.31	0.578542		7708.31	0.587325
7763.38	0.572367		7708.32	0.586105
7763.44	0.569059		7708.33	0.584895
7763.51	0.565524		7708.33	0.5837
7763.58	0.591142		7708.34	0.582515
7763.64	0.574877		7708.35	0.58136
7763.71	0.5382		7708.36	0.58023
7763.78	0.562932		7708.36	0.57914
7763.84	0.538318		7708.37	0.57809
7763.91	0.524027		7708.38	0.577075
7763.98	0.53523		7708.39	0.576105
7764.04	0.505724		7708.39	0.57518
7764.11	0.524849		7708.4	0.5743
7764.18	0.535163		7708.41	0.573475
7764.24	0.545138		7708.42	0.57269
7764.31	0.531668		7708.43	0.57195
7764.38	0.523092		7708.43	0.57126
7764.44	0.56063		7708.44	0.57061
7764.51	0.570186		7708.45	0.570005
7764.58	0.557732		7708.46	0.569435
7764.64	0.568168		7708.46	0.5689
7764.71	0.570685		7708.47	0.568395
7764.78	0.573056		7708.48	0.56792
7764.84	0.619119		7708.49	0.56747
7764.91	0.600378		7708.49	0.567035
7764.98	0.601161		7708.5	0.566625
7765.04	0.609187		7708.51	0.56622
7765.11	0.595443		7708.52	0.56583
7765.18	0.569005		7708.53	0.56544
7765.24	0.539528		7708.53	0.565055
7765.31	0.528264		7708.54	0.564665
7765.37	0.523438		7708.55	0.56427
7765.44	0.490633		7708.56	0.563865
7765.51	0.497737		7708.56	0.56345
7765.57	0.490188		7708.57	0.563025
7765.64	0.502777		7708.58	0.56258
7765.71	0.501957		7708.59	0.56213
7765.77	0.531465		7708.59	0.561655
7765.84	0.538366		7708.6	0.561165
7765.91	0.553026		7708.61	0.56066
7765.97	0.556848		7708.62	0.560135
7766.04	0.58953		7708.63	0.559605
7766.11	0.59149		7708.63	0.55906
7766.17	0.594894		7708.64	0.558495
7766.24	0.629092		7708.65	0.55793
7766.3	0.612221		7708.66	0.557355
7766.37	0.591736		7708.66	0.55678
7766.44	0.576801		7708.67	0.55621
7766.5	0.551956		7708.68	0.55564
7766.57	0.54974		7708.69	0.55507
7766.64	0.528167		7708.7	0.55452
7766.7	0.572517		7708.7	0.55398
7766.77	0.575854		7708.71	0.553465
7766.83	0.626078		7708.72	0.552965
7766.9	0.631416		7708.73	0.552485
7766.97	0.661448		7708.73	0.552045
7767.03	0.649487		7708.74	0.55163
7767.1	0.639586		7708.75	0.551245
7767.17	0.63276		7708.76	0.550905
7767.23	0.590363		7708.76	0.5506
7767.3	0.589473		7708.77	0.550335
7767.36	0.53724		7708.78	0.55011
7767.43	0.504754		7708.79	0.54993
7767.5	0.475382		7708.8	0.54979
7767.56	0.490457		7708.8	0.54969
7767.63	0.493568		7708.81	0.54963
7767.7	0.480125		7708.82	0.549615
7767.76	0.493205		7708.83	0.549635
7767.83	0.502266		7708.83	0.54969
7767.89	0.526319		7708.84	0.549785
7767.96	0.555019		7708.85	0.549905
7768.03	0.560693		7708.86	0.550055
7768.09	0.553141		7708.86	0.55023
7768.16	0.553048		7708.87	0.55043
7768.22	0.554997		7708.88	0.55064
7768.29	0.567184		7708.89	0.55086
7768.36	0.587941		7708.9	0.55109
7768.42	0.614422		7708.9	0.551325
7768.49	0.634119		7708.91	0.551555
7768.55	0.614901		7708.92	0.551785
7768.62	0.590983		7708.93	0.552
7768.69	0.576989		7708.93	0.5522
7768.75	0.562491		7708.94	0.552385
7768.82	0.545904		7708.95	0.552545
7768.88	0.547766		7708.96	0.55268
7768.95	0.550357		7708.96	0.552785
7769.02	0.555737		7708.97	0.55286
7769.08	0.560665		7708.98	0.552895
7769.15	0.55485		7708.99	0.5529
7769.21	0.557533		7709	0.552865
7769.28	0.581623		7709	0.55279
7769.35	0.593862		7709.01	0.55267
7769.41	0.603366		7709.02	0.55251
7769.48	0.603113		7709.03	0.552315
7769.54	0.592896		7709.03	0.552075
7769.61	0.588807		7709.04	0.551795
7769.67	0.588548		7709.05	0.55148
7769.74	0.576785		7709.06	0.551125
7769.81	0.559281		7709.07	0.55074
7769.87	0.561527		7709.07	0.55032
7769.94	0.560153		7709.08	0.54988
7770	0.601864		7709.09	0.549405
7770.07	0.607685		7709.1	0.54891
7770.13	0.614938		7709.1	0.5484
7770.2	0.639532		7709.11	0.54787
7770.27	0.642477		7709.12	0.547325
7770.33	0.634091		7709.13	0.54678
7770.4	0.668624		7709.13	0.546235
7770.46	0.640333		7709.14	0.545685
7770.53	0.616562		7709.15	0.54515
7770.59	0.611468		7709.16	0.54462
7770.66	0.596896		7709.17	0.5441
7770.73	0.582154		7709.17	0.543605
7770.79	0.559827		7709.18	0.543125
7770.86	0.566165		7709.19	0.542675
7770.92	0.540022		7709.2	0.542255
7770.99	0.531591		7709.2	0.54187
7771.05	0.584403		7709.21	0.541525
7771.12	0.577478		7709.22	0.541215
7771.19	0.567059		7709.23	0.540955
7771.25	0.560976		7709.23	0.54074
7771.32	0.553923		7709.24	0.540575
7771.38	0.547308		7709.25	0.54046
7771.45	0.527489		7709.26	0.540395
7771.51	0.532853		7709.27	0.54039
7771.58	0.527491		7709.27	0.540445
7771.64	0.525964		7709.28	0.54056
7771.71	0.532011		7709.29	0.540725
7771.78	0.5287		7709.3	0.54096
7771.84	0.528846		7709.3	0.54125
7771.91	0.575132		7709.31	0.541605
7771.97	0.563004		7709.32	0.54202
7772.04	0.593037		7709.33	0.542495
7772.1	0.569349		7709.34	0.54303
7772.17	0.615408		7709.34	0.543625
7772.23	0.626297		7709.35	0.544275
7772.3	0.638958		7709.36	0.54498
7772.36	0.631385		7709.37	0.545735
7772.43	0.646689		7709.37	0.546545
7772.5	0.639242		7709.38	0.547405
7772.56	0.657922		7709.39	0.548305
7772.63	0.652675		7709.4	0.54925
7772.69	0.643286		7709.4	0.55024
7772.76	0.634249		7709.41	0.55126
7772.82	0.58556		7709.42	0.552315
7772.89	0.601228		7709.43	0.5534
7772.95	0.594143		7709.44	0.55451
7773.02	0.57725		7709.44	0.555635
7773.08	0.562698		7709.45	0.556785
7773.15	0.530534		7709.46	0.55794
7773.21	0.524757		7709.47	0.559105
7773.28	0.522666		7709.47	0.560275
7773.34	0.510567		7709.48	0.56144
7773.41	0.508528		7709.49	0.562605
7773.48	0.512397		7709.5	0.563755
7773.54	0.523469		7709.5	0.564895
7773.61	0.54437		7709.51	0.56601
7773.67	0.521468		7709.52	0.567105
7773.74	0.517981		7709.53	0.56817
7773.8	0.541258		7709.54	0.5692
7773.87	0.559683		7709.54	0.570195
7773.93	0.564057		7709.55	0.57115
7774	0.56095		7709.56	0.572055
7774.06	0.597366		7709.57	0.57291
7774.13	0.6088		7709.57	0.573715
7774.19	0.610104		7709.58	0.574455
7774.26	0.607686		7709.59	0.575135
7774.32	0.608986		7709.6	0.575745
7774.39	0.601055		7709.6	0.576285
7774.45	0.601282		7709.61	0.57675
7774.52	0.581672		7709.62	0.57714
7774.58	0.579408		7709.63	0.577445
7774.65	0.573385		7709.64	0.577665
7774.71	0.600624		7709.64	0.577795
7774.78	0.579508		7709.65	0.577835
7774.84	0.619434		7709.66	0.57778
7774.91	0.610647		7709.67	0.57762
7774.97	0.650462		7709.67	0.57737
7775.04	0.661508		7709.68	0.577015
7775.1	0.664031		7709.69	0.57655
7775.17	0.667355		7709.7	0.575985
7775.23	0.655746		7709.7	0.575315
7775.3	0.662619		7709.71	0.574535
7775.36	0.62138		7709.72	0.57364
7775.43	0.601972		7709.73	0.57264
7775.49	0.56966		7709.74	0.571525
7775.56	0.568693		7709.74	0.570305
7775.62	0.546871		7709.75	0.568975
7775.69	0.574418		7709.76	0.56754
7775.75	0.573442		7709.77	0.56599
7775.82	0.565872		7709.77	0.56434
7775.88	0.562874		7709.78	0.56259
7775.95	0.568837		7709.79	0.560735
7776.01	0.563694		7709.8	0.55879
7776.08	0.564576		7709.81	0.556745
7776.14	0.547007		7709.81	0.55461
7776.21	0.558785		7709.82	0.552395
7776.27	0.553873		7709.83	0.55009
7776.34	0.566081		7709.84	0.54771
7776.4	0.573485		7709.84	0.54526
7776.47	0.553315		7709.85	0.54274
7776.53	0.575558		7709.86	0.54016
7776.6	0.578685		7709.87	0.537525
7776.66	0.618126		7709.87	0.534835
7776.72	0.642366		7709.88	0.532105
7776.79	0.649734		7709.89	0.529335
7776.85	0.669245		7709.9	0.52653
7776.92	0.679258		7709.91	0.52371
7776.98	0.701992		7709.91	0.52086
7777.05	0.709748		7709.92	0.517995
7777.11	0.694077		7709.93	0.515135
7777.18	0.653371		7709.94	0.512265
7777.24	0.653744		7709.94	0.509405
7777.31	0.644753		7709.95	0.506555
7777.37	0.629127		7709.96	0.503725
7777.44	0.609289		7709.97	0.50092
7777.5	0.582128		7709.97	0.498145
7777.57	0.568189		7709.98	0.4954
7777.63	0.556424		7709.99	0.4927
7777.69	0.570665		7710	0.49004
7777.76	0.569058		7710.01	0.48743
7777.82	0.571963		7710.01	0.48487
7777.89	0.589817		7710.02	0.482375
7777.95	0.596152		7710.03	0.479935
7778.02	0.609405		7710.04	0.47756
7778.08	0.617046		7710.04	0.47525
7778.15	0.623016		7710.05	0.47301
7778.21	0.617641		7710.06	0.470845
7778.28	0.601948		7710.07	0.46875
7778.34	0.625465		7710.08	0.46673
7778.4	0.629721		7710.08	0.464785
7778.47	0.626982		7710.09	0.46292
7778.53	0.604614		7710.1	0.46112
7778.6	0.584866		7710.11	0.45941
7778.66	0.588749		7710.11	0.457765
7778.73	0.575514		7710.12	0.456205
7778.79	0.561842		7710.13	0.454715
7778.86	0.580138		7710.14	0.4533
7778.92	0.5628		7710.14	0.45196
7778.98	0.576996		7710.15	0.45069
7779.05	0.578781		7710.16	0.449495
7779.11	0.601353		7710.17	0.448365
7779.18	0.605647		7710.18	0.447305
7779.24	0.608169		7710.18	0.44631
7779.31	0.621126		7710.19	0.44538
7779.37	0.639541		7710.2	0.444515
7779.44	0.648544		7710.21	0.44371
7779.5	0.644085		7710.21	0.442975
7779.56	0.635178		7710.22	0.442295
7779.63	0.630171		7710.23	0.44168
7779.69	0.627117		7710.24	0.441115
7779.76	0.639984		7710.24	0.44062
7779.82	0.635266		7710.25	0.44018
7779.89	0.640438		7710.26	0.43979
7779.95	0.632114		7710.27	0.43947
7780.01	0.621084		7710.28	0.43921
7780.08	0.617775		7710.28	0.439005
7780.14	0.604179		7710.29	0.438865
7780.21	0.595898		7710.3	0.438785
7780.27	0.597889		7710.31	0.43877
7780.34	0.602906		7710.31	0.43882
7780.4	0.587151		7710.32	0.438935
7780.46	0.568106		7710.33	0.439115
7780.53	0.561323		7710.34	0.43937
7780.59	0.552043		7710.35	0.439695
7780.66	0.572536		7710.35	0.44009
7780.72	0.549278		7710.36	0.44056
7780.78	0.553657		7710.37	0.441105
7780.85	0.544492		7710.38	0.441725
7780.91	0.556581		7710.38	0.442425
7780.98	0.54501		7710.39	0.443205
7781.04	0.537068		7710.4	0.444065
7781.1	0.519422		7710.41	0.445005
7781.17	0.515639		7710.41	0.44602
7781.23	0.514585		7710.42	0.447125
7781.3	0.507997		7710.43	0.448305
7781.36	0.529272		7710.44	0.449565
7781.42	0.539793		7710.45	0.45091
7781.49	0.554784		7710.45	0.45233
7781.55	0.562571		7710.46	0.453825
7781.62	0.569146		7710.47	0.45539
7781.68	0.575889		7710.48	0.45704
7781.74	0.583262		7710.48	0.458755
7781.81	0.594723		7710.49	0.460535
7781.87	0.616885		7710.5	0.462375
7781.94	0.61942		7710.51	0.464285
7782	0.638142		7710.51	0.46625
7782.06	0.651628		7710.52	0.46827
7782.13	0.651192		7710.53	0.470335
7782.19	0.638629		7710.54	0.47245
7782.26	0.627416		7710.55	0.47461
7782.32	0.611338		7710.55	0.4768
7782.38	0.596394		7710.56	0.479025
7782.45	0.575684		7710.57	0.48128
7782.51	0.551218		7710.58	0.48356
7782.58	0.539423		7710.58	0.485855
7782.64	0.532971		7710.59	0.488165
7782.7	0.517463		7710.6	0.490485
7782.77	0.514283		7710.61	0.49282
7782.83	0.517128		7710.61	0.49515
7782.9	0.494409		7710.62	0.497475
7782.96	0.514889		7710.63	0.4998
7783.02	0.518231		7710.64	0.50211
7783.09	0.51954		7710.65	0.504405
7783.15	0.529408		7710.65	0.506685
7783.21	0.51949		7710.66	0.508945
7783.28	0.530504		7710.67	0.51118
7783.34	0.524166		7710.68	0.513385
7783.41	0.519098		7710.68	0.51556
7783.47	0.512575		7710.69	0.517705
7783.53	0.505615		7710.7	0.51981
7783.6	0.527871		7710.71	0.521875
7783.66	0.525977		7710.72	0.5239
7783.72	0.508933		7710.72	0.525875
7783.79	0.531026		7710.73	0.527805
7783.85	0.506144		7710.74	0.52969
7783.91	0.497412		7710.75	0.53152
7783.98	0.519412		7710.75	0.53329
7784.04	0.52896		7710.76	0.535015
7784.11	0.523318		7710.77	0.536675
7784.17	0.54127		7710.78	0.538275
7784.23	0.554351		7710.78	0.539805
7784.3	0.553917		7710.79	0.54128
7784.36	0.561056		7710.8	0.542685
7784.42	0.571708		7710.81	0.544025
7784.49	0.57145		7710.82	0.545295
7784.55	0.578007		7710.82	0.54649
7784.61	0.57755		7710.83	0.547615
7784.68	0.582194		7710.84	0.548675
7784.74	0.592764		7710.85	0.549655
7784.81	0.574217		7710.85	0.55056
7784.87	0.569525		7710.86	0.551395
7784.93	0.546503		7710.87	0.55215
7785	0.561429		7710.88	0.552835
7785.06	0.55299		7710.88	0.55345
7785.12	0.552231		7710.89	0.553985
7785.19	0.57791		7710.9	0.554455
7785.25	0.616335		7710.91	0.55485
7785.31	0.613436		7710.92	0.55518
7785.38	0.623461		7710.92	0.55544
7785.44	0.617267		7710.93	0.555635
7785.5	0.620865		7710.94	0.55577
7785.57	0.601918		7710.95	0.555835
7785.63	0.584557		7710.95	0.555845
7785.69	0.557843		7710.96	0.555795
7785.76	0.552888		7710.97	0.555695
7785.82	0.532696		7710.98	0.55554
7785.88	0.538942		7710.98	0.555335
7785.95	0.545123		7710.99	0.555085
7786.01	0.526116		7711	0.55478
7786.07	0.533371		7711.01	0.55444
7786.14	0.53146		7711.02	0.554055
7786.2	0.539815		7711.02	0.553635
7786.26	0.536679		7711.03	0.553175
7786.33	0.540652		7711.04	0.552675
7786.39	0.554077		7711.05	0.552145
7786.45	0.548896		7711.05	0.551585
7786.52	0.562412		7711.06	0.550985
7786.58	0.567528		7711.07	0.550355
7786.64	0.560074		7711.08	0.549695
7786.71	0.561073		7711.09	0.549005
7786.77	0.539966		7711.09	0.548285
7786.83	0.555009		7711.1	0.54753
7786.9	0.550437		7711.11	0.54675
7786.96	0.543806		7711.12	0.545935
7787.02	0.549621		7711.12	0.545095
7787.09	0.552863		7711.13	0.54422
7787.15	0.560891		7711.14	0.543315
7787.21	0.545836		7711.15	0.54238
7787.28	0.55871		7711.15	0.54141
7787.34	0.579983		7711.16	0.540415
7787.4	0.570593		7711.17	0.53938
7787.46	0.574989		7711.18	0.53832
7787.53	0.583797		7711.19	0.537225
7787.59	0.58404		7711.19	0.536105
7787.65	0.623619		7711.2	0.534955
7787.72	0.636357		7711.21	0.533775
7787.78	0.643063		7711.22	0.532565
7787.84	0.645611		7711.22	0.53133
7787.91	0.639677		7711.23	0.53007
7787.97	0.631042		7711.24	0.528785
7788.03	0.624222		7711.25	0.52748
7788.1	0.628624		7711.25	0.52616
7788.16	0.604929		7711.26	0.52482
7788.22	0.587842		7711.27	0.523475
7788.28	0.576851		7711.28	0.52211
7788.35	0.572782		7711.29	0.52074
7788.41	0.563005		7711.29	0.51937
7788.47	0.564798		7711.3	0.518
7788.54	0.583434		7711.31	0.516635
7788.6	0.576071		7711.32	0.515275
7788.66	0.563325		7711.32	0.51393
7788.73	0.535945		7711.33	0.512595
7788.79	0.545415		7711.34	0.511285
7788.85	0.525613		7711.35	0.50999
7788.91	0.514528		7711.36	0.50873
7788.98	0.506463		7711.36	0.507505
7789.04	0.504635		7711.37	0.50631
7789.1	0.49236		7711.38	0.505155
7789.17	0.483471		7711.39	0.504045
7789.23	0.494478		7711.39	0.50298
7789.29	0.516945		7711.4	0.50197
7789.35	0.519337		7711.41	0.501015
7789.42	0.526505		7711.42	0.500115
7789.48	0.53926		7711.42	0.49928
7789.54	0.549145		7711.43	0.49851
7789.61	0.568489		7711.44	0.497815
7789.67	0.578156		7711.45	0.49719
7789.73	0.549988		7711.46	0.496635
7789.79	0.569782		7711.46	0.49616
7789.86	0.563208		7711.47	0.49577
7789.92	0.570482		7711.48	0.49546
7789.98	0.557846		7711.49	0.49524
7790.04	0.552283		7711.49	0.495105
7790.11	0.554416		7711.5	0.49506
7790.17	0.557994		7711.51	0.49511
7790.23	0.536266		7711.52	0.49525
7790.3	0.531165		7711.52	0.495495
7790.36	0.550119		7711.53	0.495835
7790.42	0.539475		7711.54	0.49627
7790.48	0.551729		7711.55	0.496815
7790.55	0.570458		7711.56	0.49746
7790.61	0.589706		7711.56	0.4982
7790.67	0.58896		7711.57	0.499055
7790.73	0.618069		7711.58	0.50001
7790.8	0.626229		7711.59	0.50107
7790.86	0.653456		7711.59	0.502235
7790.92	0.646777		7711.6	0.50351
7790.98	0.660118		7711.61	0.504885
7791.05	0.647539		7711.62	0.50637
7791.11	0.632432		7711.62	0.507955
7791.17	0.598688		7711.63	0.50964
7791.23	0.602218		7711.64	0.51143
7791.3	0.56688		7711.65	0.51332
7791.36	0.563093		7711.66	0.51531
7791.42	0.546632		7711.66	0.51739
7791.48	0.535437		7711.67	0.519565
7791.55	0.527136		7711.68	0.521835
7791.61	0.524386		7711.69	0.524185
7791.67	0.515511		7711.69	0.52662
7791.73	0.52895		7711.7	0.52914
7791.8	0.535712		7711.71	0.53173
7791.86	0.559643		7711.72	0.5344
7791.92	0.569978		7711.73	0.53713
7791.98	0.584354		7711.73	0.539925
7792.05	0.595641		7711.74	0.542775
7792.11	0.597411		7711.75	0.54568
7792.17	0.62012		7711.76	0.548625
7792.23	0.633097		7711.76	0.55162
7792.3	0.628304		7711.77	0.554645
7792.36	0.637904		7711.78	0.5577
7792.42	0.627373		7711.79	0.560775
7792.48	0.619887		7711.79	0.56387
7792.55	0.618697		7711.8	0.566975
7792.61	0.621068		7711.81	0.57008
7792.67	0.589794		7711.82	0.57318
7792.73	0.581168		7711.83	0.576275
7792.8	0.577805		7711.83	0.579355
7792.86	0.555512		7711.84	0.58241
7792.92	0.552179		7711.85	0.585435
7792.98	0.556213		7711.86	0.588425
7793.05	0.564887		7711.86	0.591375
7793.11	0.560523		7711.87	0.59427
7793.17	0.565861		7711.88	0.597115
7793.23	0.548195		7711.89	0.5999
7793.29	0.562903		7711.89	0.602615
7793.36	0.581747		7711.9	0.60526
7793.42	0.585385		7711.91	0.607825
7793.48	0.592645		7711.92	0.61031
7793.54	0.610747		7711.93	0.61271
7793.61	0.639142		7711.93	0.61501
7793.67	0.643471		7711.94	0.617215
7793.73	0.625983		7711.95	0.619315
7793.79	0.634366		7711.96	0.62131
7793.85	0.660603		7711.96	0.623195
7793.92	0.626207		7711.97	0.624965
7793.98	0.645877		7711.98	0.626615
7794.04	0.640686		7711.99	0.62815
7794.1	0.638221		7712	0.629555
7794.16	0.633493		7712	0.630835
7794.23	0.610991		7712.01	0.63199
7794.29	0.607894		7712.02	0.633015
7794.35	0.586243		7712.03	0.63391
7794.41	0.570446		7712.03	0.63467
7794.48	0.551538		7712.04	0.635295
7794.54	0.559326		7712.05	0.63579
7794.6	0.546923		7712.06	0.63615
7794.66	0.536901		7712.06	0.63637
7794.72	0.543162		7712.07	0.63646
7794.79	0.548224		7712.08	0.63642
7794.85	0.53793		7712.09	0.63624
7794.91	0.545188		7712.1	0.63593
7794.97	0.558295		7712.1	0.63549
7795.03	0.557644		7712.11	0.634925
7795.1	0.585029		7712.12	0.634225
7795.16	0.599164		7712.13	0.633405
7795.22	0.563075		7712.13	0.63246
7795.28	0.576383		7712.14	0.63139
7795.34	0.593186		7712.15	0.6302
7795.4	0.593285		7712.16	0.628905
7795.47	0.585186		7712.16	0.627485
7795.53	0.615787		7712.17	0.62596
7795.59	0.629925		7712.18	0.624325
7795.65	0.635013		7712.19	0.62259
7795.71	0.667924		7712.2	0.62075
7795.78	0.671868		7712.2	0.61881
7795.84	0.667375		7712.21	0.61677
7795.9	0.653702		7712.22	0.614645
7795.96	0.652614		7712.23	0.61243
7796.02	0.622732		7712.23	0.61012
7796.09	0.611983		7712.24	0.607735
7796.15	0.592637		7712.25	0.605265
7796.21	0.582865		7712.26	0.602725
7796.27	0.578196		7712.27	0.600105
7796.33	0.563188		7712.27	0.597415
7796.39	0.58064		7712.28	0.594655
7796.46	0.570462		7712.29	0.59184
7796.52	0.594307		7712.3	0.588955
7796.58	0.608672		7712.3	0.586015
7796.64	0.606165		7712.31	0.583015
7796.7	0.608795		7712.32	0.579965
7796.77	0.606258		7712.33	0.576865
7796.83	0.596446		7712.33	0.573715
7796.89	0.605349		7712.34	0.57052
7796.95	0.610847		7712.35	0.56729
7797.01	0.602692		7712.36	0.56402
7797.07	0.609818		7712.37	0.56071
7797.14	0.614686		7712.37	0.557365
7797.2	0.618358		7712.38	0.554
7797.26	0.592855		7712.39	0.550595
7797.32	0.593165		7712.4	0.547175
7797.38	0.576827		7712.4	0.54373
7797.44	0.563072		7712.41	0.540265
7797.51	0.54919		7712.42	0.53679
7797.57	0.532872		7712.43	0.533295
7797.63	0.520044		7712.43	0.5298
7797.69	0.53366		7712.44	0.526295
7797.75	0.534559		7712.45	0.52279
7797.81	0.556002		7712.46	0.51928
7797.87	0.565164		7712.47	0.51578
7797.94	0.593889		7712.47	0.512285
7798	0.607924		7712.48	0.5088
7798.06	0.630275		7712.49	0.505335
7798.12	0.62711		7712.5	0.501885
7798.18	0.635284		7712.5	0.498465
7798.24	0.624942		7712.51	0.495065
7798.31	0.626348		7712.52	0.491695
7798.37	0.611476		7712.53	0.488365
7798.43	0.596522		7712.53	0.48507
7798.49	0.594687		7712.54	0.481815
7798.55	0.585874		7712.55	0.478615
7798.61	0.591564		7712.56	0.47546
7798.67	0.570443		7712.57	0.47236
7798.74	0.576522		7712.57	0.469315
7798.8	0.601236		7712.58	0.46634
7798.86	0.589258		7712.59	0.46343
7798.92	0.595672		7712.6	0.460585
7798.98	0.606549		7712.6	0.457815
7799.04	0.611565		7712.61	0.45512
7799.1	0.601851		7712.62	0.452505
7799.17	0.606359		7712.63	0.44997
7799.23	0.593792		7712.64	0.447525
7799.29	0.600496		7712.64	0.445165
7799.35	0.610027		7712.65	0.4429
7799.41	0.603881		7712.66	0.44072
7799.47	0.629426		7712.67	0.438635
7799.53	0.632993		7712.67	0.436645
7799.59	0.637926		7712.68	0.434755
7799.66	0.634195		7712.69	0.43296
7799.72	0.623044		7712.7	0.431265
7799.78	0.616769		7712.7	0.42967
7799.84	0.594527		7712.71	0.42817
7799.9	0.584075		7712.72	0.426775
7799.96	0.586268		7712.73	0.42548
7800.02	0.580265		7712.74	0.424285
7800.09	0.58258		7712.74	0.42318
7800.15	0.57725		7712.75	0.42218
7800.21	0.594645		7712.76	0.42127
7800.27	0.569401		7712.77	0.420465
7800.33	0.556077		7712.77	0.419745
7800.39	0.540188		7712.78	0.419115
7800.45	0.536511		7712.79	0.41858
7800.51	0.5342		7712.8	0.41813
7800.57	0.547952		7712.81	0.417765
7800.64	0.575334		7712.81	0.41748
7800.7	0.58381		7712.82	0.417275
7800.76	0.5876		7712.83	0.41715
7800.82	0.611437		7712.84	0.417095
7800.88	0.598004		7712.84	0.417115
7800.94	0.605814		7712.85	0.4172
7801	0.601608		7712.86	0.41735
7801.06	0.611555		7712.87	0.417565
7801.12	0.626896		7712.87	0.41784
7801.19	0.635792		7712.88	0.41817
7801.25	0.657365		7712.89	0.418555
7801.31	0.636672		7712.9	0.418995
7801.37	0.63369		7712.91	0.41948
7801.43	0.613941		7712.91	0.42001
7801.49	0.60926		7712.92	0.420585
7801.55	0.621649		7712.93	0.4212
7801.61	0.637125		7712.94	0.42185
7801.67	0.64676		7712.94	0.422545
7801.73	0.650064		7712.95	0.42327
7801.8	0.675588		7712.96	0.42403
7801.86	0.694142		7712.97	0.42482
7801.92	0.722546		7712.97	0.425645
7801.98	0.712383		7712.98	0.426495
7802.04	0.715777		7712.99	0.42737
7802.1	0.697774		7713	0.42827
7802.16	0.663731		7713.01	0.429195
7802.22	0.640462		7713.01	0.43014
7802.28	0.624353		7713.02	0.431115
7802.34	0.612035		7713.03	0.43211
7802.41	0.563396		7713.04	0.433125
7802.47	0.541689		7713.04	0.43416
7802.53	0.544378		7713.05	0.43521
7802.59	0.560571		7713.06	0.436285
7802.65	0.566019		7713.07	0.437375
7802.71	0.579461		7713.07	0.438485
7802.77	0.609579		7713.08	0.43961
7802.83	0.625421		7713.09	0.440755
7802.89	0.638997		7713.1	0.44191
7802.95	0.661575		7713.11	0.443085
7803.01	0.661771		7713.11	0.444275
7803.07	0.659686		7713.12	0.445475
7803.14	0.66883		7713.13	0.446685
7803.2	0.665869		7713.14	0.44791
7803.26	0.651525		7713.14	0.44915
7803.32	0.646315		7713.15	0.4504
7803.38	0.651806		7713.16	0.45165
7803.44	0.65915		7713.17	0.452915
7803.5	0.658848		7713.18	0.454185
7803.56	0.665717		7713.18	0.455465
7803.62	0.640802		7713.19	0.456745
7803.68	0.643329		7713.2	0.45803
7803.74	0.653043		7713.21	0.459315
7803.8	0.660876		7713.21	0.460605
7803.86	0.685431		7713.22	0.461895
7803.92	0.66053		7713.23	0.463175
7803.99	0.671322		7713.24	0.464455
7804.05	0.653433		7713.24	0.465735
7804.11	0.634223		7713.25	0.467005
7804.17	0.622714		7713.26	0.468265
7804.23	0.617575		7713.27	0.46952
7804.29	0.573331		7713.28	0.47076
7804.35	0.58251		7713.28	0.47199
7804.41	0.556323		7713.29	0.473205
7804.47	0.575604		7713.3	0.474405
7804.53	0.58982		7713.31	0.47559
7804.59	0.580725		7713.31	0.476755
7804.65	0.577445		7713.32	0.4779
7804.71	0.589102		7713.33	0.47903
7804.77	0.606119		7713.34	0.48014
7804.83	0.618306		7713.34	0.48122
7804.89	0.646974		7713.35	0.48228
7804.95	0.664661		7713.36	0.48332
7805.02	0.690066		7713.37	0.48433
7805.08	0.700704		7713.38	0.48532
7805.14	0.710448		7713.38	0.486285
7805.2	0.715605		7713.39	0.487225
7805.26	0.711576		7713.4	0.488135
7805.32	0.70294		7713.41	0.489025
7805.38	0.69859		7713.41	0.489895
7805.44	0.689671		7713.42	0.490735
7805.5	0.672157		7713.43	0.491555
7805.56	0.652245		7713.44	0.49235
7805.62	0.633567		7713.45	0.493125
7805.68	0.623208		7713.45	0.49388
7805.74	0.622404		7713.46	0.494615
7805.8	0.629204		7713.47	0.49533
7805.86	0.638478		7713.48	0.49603
7805.92	0.622809		7713.48	0.49672
7805.98	0.614031		7713.49	0.497385
7806.04	0.600268		7713.5	0.498045
7806.1	0.596512		7713.51	0.49869
7806.16	0.591759		7713.51	0.499325
7806.22	0.596909		7713.52	0.49995
7806.28	0.600793		7713.53	0.500565
7806.34	0.59912		7713.54	0.501175
7806.4	0.574931		7713.55	0.501785
7806.46	0.580073		7713.55	0.50238
7806.52	0.596835		7713.56	0.502975
7806.59	0.609079		7713.57	0.50357
7806.65	0.616544		7713.58	0.504155
7806.71	0.640869		7713.58	0.50474
7806.77	0.678551		7713.59	0.50532
7806.83	0.693407		7713.6	0.505905
7806.89	0.708823		7713.61	0.50648
7806.95	0.699901		7713.61	0.50706
7807.01	0.699759		7713.62	0.507625
7807.07	0.700762		7713.63	0.508195
7807.13	0.66874		7713.64	0.50876
7807.19	0.674009		7713.65	0.50932
7807.25	0.654147		7713.65	0.50987
7807.31	0.632748		7713.66	0.510415
7807.37	0.626694		7713.67	0.51095
7807.43	0.61281		7713.68	0.51148
7807.49	0.601558		7713.68	0.512
7807.55	0.596344		7713.69	0.51251
7807.61	0.589071		7713.7	0.513
7807.67	0.595024		7713.71	0.51348
7807.73	0.605421		7713.72	0.513945
7807.79	0.623299		7713.72	0.514395
7807.85	0.622212		7713.73	0.51482
7807.91	0.637866		7713.74	0.515235
7807.97	0.624009		7713.75	0.51562
7808.03	0.624163		7713.75	0.51598
7808.09	0.624894		7713.76	0.51632
7808.15	0.615773		7713.77	0.51663
7808.21	0.590636		7713.78	0.516905
7808.27	0.586683		7713.78	0.51715
7808.33	0.574751		7713.79	0.51736
7808.39	0.567884		7713.8	0.517535
7808.45	0.563641		7713.81	0.517665
7808.51	0.556538		7713.82	0.51775
7808.57	0.553825		7713.82	0.517795
7808.63	0.55759		7713.83	0.51778
7808.69	0.571588		7713.84	0.517715
7808.75	0.575199		7713.85	0.517585
7808.81	0.579222		7713.85	0.517395
7808.87	0.607164		7713.86	0.517135
7808.93	0.613296		7713.87	0.516805
7808.99	0.633825		7713.88	0.516395
7809.05	0.65647		7713.88	0.5159
7809.11	0.670816		7713.89	0.51532
7809.17	0.700323		7713.9	0.514645
7809.23	0.712474		7713.91	0.513875
7809.29	0.707857		7713.92	0.512995
7809.35	0.696186		7713.92	0.512015
7809.41	0.707123		7713.93	0.51092
7809.47	0.677315		7713.94	0.509705
7809.53	0.663755		7713.95	0.50837
7809.59	0.659988		7713.95	0.506905
7809.65	0.639019		7713.96	0.505315
7809.71	0.644429		7713.97	0.50359
7809.77	0.633427		7713.98	0.50173
7809.83	0.614595		7713.99	0.49974
7809.89	0.622409		7713.99	0.497605
7809.95	0.62899		7714	0.49533
7810.01	0.628473		7714.01	0.492925
7810.07	0.626616		7714.02	0.490375
7810.13	0.645304		7714.02	0.48769
7810.18	0.646703		7714.03	0.484875
7810.24	0.658417		7714.04	0.48193
7810.3	0.655188		7714.05	0.47886
7810.36	0.670544		7714.05	0.475665
7810.42	0.668538		7714.06	0.472355
7810.48	0.671956		7714.07	0.468945
7810.54	0.676803		7714.08	0.46543
7810.6	0.675687		7714.09	0.461825
7810.66	0.655225		7714.09	0.45813
7810.72	0.641683		7714.1	0.45437
7810.78	0.629869		7714.11	0.45054
7810.84	0.615154		7714.12	0.446655
7810.9	0.593541		7714.12	0.44273
7810.96	0.576718		7714.13	0.43877
7811.02	0.569289		7714.14	0.434795
7811.08	0.563932		7714.15	0.430805
7811.14	0.565437		7714.15	0.42682
7811.2	0.568834		7714.16	0.422845
7811.26	0.576905		7714.17	0.4189
7811.32	0.577963		7714.18	0.414995
7811.38	0.59856		7714.19	0.41113
7811.44	0.612385		7714.19	0.407335
7811.5	0.63462		7714.2	0.403605
7811.56	0.650499		7714.21	0.399955
7811.62	0.664901		7714.22	0.39639
7811.68	0.675643		7714.22	0.39293
7811.74	0.682355		7714.23	0.389575
7811.79	0.679642		7714.24	0.386335
7811.85	0.668308		7714.25	0.38322
7811.91	0.661488		7714.26	0.380235
7811.97	0.651671		7714.26	0.377385
7812.03	0.634892		7714.27	0.37468
7812.09	0.615794		7714.28	0.37212
7812.15	0.599731		7714.29	0.369715
7812.21	0.589237		7714.29	0.36746
7812.27	0.598842		7714.3	0.36536
7812.33	0.607396		7714.31	0.36342
7812.39	0.63317		7714.32	0.361645
7812.45	0.643778		7714.32	0.36003
7812.51	0.647911		7714.33	0.35858
7812.57	0.671621		7714.34	0.357285
7812.63	0.674875		7714.35	0.35615
7812.69	0.663444		7714.36	0.355185
7812.75	0.665748		7714.36	0.354375
7812.8	0.674925		7714.37	0.35372
7812.86	0.668934		7714.38	0.353215
7812.92	0.665377		7714.39	0.352865
7812.98	0.670851		7714.39	0.35266
7813.04	0.665357		7714.4	0.352595
7813.1	0.673237		7714.41	0.35268
7813.16	0.701262		7714.42	0.35289
7813.22	0.705706		7714.42	0.35324
7813.28	0.718205		7714.43	0.35371
7813.34	0.710296		7714.44	0.3543
7813.4	0.700473		7714.45	0.35501
7813.46	0.675757		7714.46	0.35583
7813.52	0.73079		7714.46	0.356755
7813.58	0.737488		7714.47	0.357775
7813.63	0.734586		7714.48	0.358895
7813.69	0.722015		7714.49	0.36011
7813.75	0.69308		7714.49	0.3614
7813.81	0.664107		7714.5	0.36277
7813.87	0.625261		7714.51	0.364215
7813.93	0.622773		7714.52	0.365725
7813.99	0.603981		7714.53	0.3673
7814.05	0.593085		7714.53	0.36893
7814.11	0.593102		7714.54	0.37061
7814.17	0.610259		7714.55	0.372335
7814.23	0.598695		7714.56	0.374105
7814.29	0.609382		7714.56	0.375905
7814.34	0.623458		7714.57	0.377735
7814.4	0.622512		7714.58	0.3796
7814.46	0.611095		7714.59	0.38148
7814.52	0.621512		7714.59	0.38338
7814.58	0.622149		7714.6	0.38529
7814.64	0.620167		7714.61	0.38721
7814.7	0.612591		7714.62	0.38914
7814.76	0.600413		7714.63	0.39107
7814.82	0.611447		7714.63	0.39299
7814.88	0.614821		7714.64	0.394915
7814.94	0.614091		7714.65	0.39683
7814.99	0.630758		7714.66	0.398735
7815.05	0.660475		7714.66	0.400625
7815.11	0.699086		7714.67	0.4025
7815.17	0.722361		7714.68	0.40436
7815.23	0.758053		7714.69	0.406205
7815.29	0.790503		7714.69	0.408025
7815.35	0.787045		7714.7	0.409825
7815.41	0.770669		7714.71	0.4116
7815.47	0.750694		7714.72	0.413355
7815.53	0.732754		7714.73	0.415085
7815.58	0.723181		7714.73	0.416795
7815.64	0.708072		7714.74	0.418475
7815.7	0.691651		7714.75	0.42013
7815.76	0.689916		7714.76	0.421765
7815.82	0.66739		7714.76	0.42337
7815.88	0.666263		7714.77	0.424945
7815.94	0.646515		7714.78	0.426505
7816	0.637754		7714.79	0.428035
7816.06	0.650068		7714.8	0.42954
7816.11	0.645306		7714.8	0.431025
7816.17	0.670265		7714.81	0.432485
7816.23	0.667747		7714.82	0.43392
7816.29	0.684816		7714.83	0.435335
7816.35	0.686399		7714.83	0.436725
7816.41	0.671499		7714.84	0.43809
7816.47	0.645018		7714.85	0.439435
7816.53	0.625864		7714.86	0.440755
7816.59	0.606673		7714.86	0.442055
7816.64	0.573945		7714.87	0.443335
7816.7	0.597867		7714.88	0.444585
7816.76	0.617447		7714.89	0.445815
7816.82	0.633068		7714.9	0.44702
7816.88	0.624499		7714.9	0.448195
7816.94	0.621456		7714.91	0.44935
7817	0.604715		7714.92	0.450475
7817.06	0.609145		7714.93	0.45157
7817.11	0.610103		7714.93	0.452635
7817.17	0.600551		7714.94	0.45367
7817.23	0.595823		7714.95	0.45467
7817.29	0.590225		7714.96	0.455635
7817.35	0.602411		7714.96	0.45657
7817.41	0.621574		7714.97	0.45747
7817.47	0.632968		7714.98	0.458325
7817.52	0.653962		7714.99	0.459145
7817.58	0.671098		7715	0.45992
7817.64	0.680538		7715	0.460655
7817.7	0.695641		7715.01	0.461345
7817.76	0.72103		7715.02	0.46199
7817.82	0.715251		7715.03	0.46259
7817.88	0.721171		7715.03	0.46314
7817.94	0.714387		7715.04	0.46365
7817.99	0.728761		7715.05	0.464105
7818.05	0.737194		7715.06	0.46451
7818.11	0.734372		7715.07	0.464875
7818.17	0.735568		7715.07	0.46519
7818.23	0.752454		7715.08	0.46545
7818.29	0.742308		7715.09	0.46567
7818.35	0.741553		7715.1	0.465835
7818.4	0.72557		7715.1	0.46595
7818.46	0.69307		7715.11	0.46603
7818.52	0.673225		7715.12	0.466055
7818.58	0.640817		7715.13	0.46604
7818.64	0.624938		7715.13	0.465975
7818.7	0.610154		7715.14	0.465875
7818.75	0.615692		7715.15	0.465725
7818.81	0.629962		7715.16	0.46554
7818.87	0.634967		7715.17	0.46531
7818.93	0.66185		7715.17	0.465045
7818.99	0.69225		7715.18	0.464735
7819.05	0.725498		7715.19	0.464395
7819.11	0.738187		7715.2	0.464015
7819.16	0.735582		7715.2	0.4636
7819.22	0.742066		7715.21	0.463145
7819.28	0.731357		7715.22	0.462665
7819.34	0.705679		7715.23	0.462145
7819.4	0.685632		7715.23	0.46159
7819.46	0.652585		7715.24	0.461
7819.51	0.648907		7715.25	0.46038
7819.57	0.646674		7715.26	0.459725
7819.63	0.654997		7715.27	0.459035
7819.69	0.664183		7715.27	0.458315
7819.75	0.664076		7715.28	0.457555
7819.81	0.656012		7715.29	0.45676
7819.86	0.636913		7715.3	0.45594
7819.92	0.620421		7715.3	0.455075
7819.98	0.605308		7715.31	0.454185
7820.04	0.584186		7715.32	0.45326
7820.1	0.570363		7715.33	0.452295
7820.16	0.566249		7715.34	0.4513
7820.21	0.582654		7715.34	0.450275
7820.27	0.593036		7715.35	0.449215
7820.33	0.606831		7715.36	0.44812
7820.39	0.60636		7715.37	0.447005
7820.45	0.601671		7715.37	0.44586
7820.51	0.620374		7715.38	0.44468
[truncated: 23,647 more rows]

## Sheet: Figure 2b
Figure 2. The schemes of stellar surface with a dark spot and the corresponding best fits of the narrow spectral region 7705 – 7811 Å for four dates of observations.
Figure 2b
19-03-2020 (observations, brown dots in manuscript)			Theoretical spectrum(black curve)
Wavelength (A)	Normalized flux		Wavelength (A)	Normalized flux
7699.48	0.632628		7700	0.746319
7699.55	0.655958		7700.01	0.747796
7699.61	0.682142		7700.02	0.74916
7699.67	0.704332		7700.03	0.750405
7699.73	0.718718		7700.04	0.751536
7699.79	0.765802		7700.04	0.752547
7699.85	0.78403		7700.05	0.753436
7699.92	0.72699		7700.06	0.754204
7699.98	0.748218		7700.07	0.754853
7700.04	0.754459		7700.07	0.755386
7700.1	0.754699		7700.08	0.755792
7700.16	0.743464		7700.09	0.756075
7700.22	0.732394		7700.1	0.756242
7700.28	0.718849		7700.1	0.756272
7700.34	0.695239		7700.11	0.756189
7700.4	0.682902		7700.12	0.755987
7700.46	0.667319		7700.13	0.755658
7700.52	0.661874		7700.14	0.755213
7700.58	0.652979		7700.14	0.754645
7700.65	0.642346		7700.15	0.753964
7700.71	0.643936		7700.16	0.75317
7700.77	0.643001		7700.17	0.752263
7700.83	0.647201		7700.17	0.751246
7700.89	0.652107		7700.18	0.750129
7700.95	0.658205		7700.19	0.748913
7701.01	0.663399		7700.2	0.747597
7701.07	0.663755		7700.2	0.746188
7701.13	0.656003		7700.21	0.744696
7701.19	0.642196		7700.22	0.743118
7701.25	0.639838		7700.23	0.741463
7701.31	0.634396		7700.24	0.739741
7701.37	0.637147		7700.24	0.73795
7701.43	0.645747		7700.25	0.736102
7701.49	0.657057		7700.26	0.734201
7701.55	0.663087		7700.27	0.732254
7701.61	0.664153		7700.27	0.730269
7701.67	0.658592		7700.28	0.728248
7701.73	0.662214		7700.29	0.726201
7701.79	0.663369		7700.3	0.72413
7701.85	0.665961		7700.3	0.722043
7701.91	0.668326		7700.31	0.719945
7701.97	0.671599		7700.32	0.717838
7702.03	0.668724		7700.33	0.71574
7702.09	0.662944		7700.34	0.713639
7702.15	0.638312		7700.34	0.711551
7702.21	0.617232		7700.35	0.709473
7702.27	0.595216		7700.36	0.707415
7702.33	0.576678		7700.37	0.705373
7702.39	0.5739		7700.37	0.703358
7702.45	0.581512		7700.38	0.701369
7702.51	0.58834		7700.39	0.699407
7702.57	0.587165		7700.4	0.697474
7702.63	0.595344		7700.4	0.695572
7702.69	0.599874		7700.41	0.693706
7702.75	0.617539		7700.42	0.691866
7702.81	0.634534		7700.43	0.690063
7702.87	0.644973		7700.44	0.68829
7702.93	0.667821		7700.44	0.686556
7702.99	0.679868		7700.45	0.684856
7703.05	0.693304		7700.46	0.683179
7703.11	0.705498		7700.47	0.681545
7703.17	0.712965		7700.47	0.679941
7703.23	0.718308		7700.48	0.678368
7703.29	0.715414		7700.49	0.676827
7703.35	0.71279		7700.5	0.675316
7703.41	0.70827		7700.51	0.673839
7703.47	0.70635		7700.51	0.672391
7703.53	0.701943		7700.52	0.67097
7703.59	0.687435		7700.53	0.669582
7703.65	0.672366		7700.54	0.668222
7703.71	0.668158		7700.54	0.666901
7703.77	0.656875		7700.55	0.665603
7703.83	0.652508		7700.56	0.664342
7703.89	0.653766		7700.57	0.663115
7703.95	0.662201		7700.57	0.661921
7704.01	0.676357		7700.58	0.660763
7704.07	0.685951		7700.59	0.659636
7704.13	0.699417		7700.6	0.658555
7704.19	0.707992		7700.61	0.657514
7704.25	0.711634		7700.61	0.65651
7704.31	0.703088		7700.62	0.655559
7704.37	0.685545		7700.63	0.654648
7704.43	0.661541		7700.64	0.653787
7704.49	0.638864		7700.64	0.65298
7704.55	0.610238		7700.65	0.652216
7704.61	0.588777		7700.66	0.651508
7704.67	0.569038		7700.67	0.650857
7704.73	0.552995		7700.67	0.650266
7704.79	0.542358		7700.68	0.649728
7704.85	0.527044		7700.69	0.64925
7704.91	0.514781		7700.7	0.648829
7704.97	0.50967		7700.71	0.648468
7705.03	0.505876		7700.71	0.648176
7705.09	0.505586		7700.72	0.647935
7705.15	0.509877		7700.73	0.64776
7705.21	0.514367		7700.74	0.647641
7705.27	0.525549		7700.74	0.647579
7705.33	0.532619		7700.75	0.647577
7705.39	0.549839		7700.76	0.647628
7705.45	0.565458		7700.77	0.647739
7705.51	0.570492		7700.77	0.647903
7705.57	0.579822		7700.78	0.648117
7705.63	0.586395		7700.79	0.648375
7705.69	0.581246		7700.8	0.648682
7705.75	0.584535		7700.81	0.649032
7705.81	0.584812		7700.81	0.649426
7705.87	0.57397		7700.82	0.649856
7705.92	0.571419		7700.83	0.650323
7705.98	0.56795		7700.84	0.650817
7706.04	0.563169		7700.84	0.651354
7706.1	0.566234		7700.85	0.651907
7706.16	0.566423		7700.86	0.65249
7706.22	0.570213		7700.87	0.653097
7706.28	0.579735		7700.87	0.653727
7706.34	0.594612		7700.88	0.654367
7706.4	0.605654		7700.89	0.65503
7706.46	0.612116		7700.9	0.65571
7706.52	0.612326		7700.91	0.6564
7706.58	0.619321		7700.91	0.657104
7706.64	0.614606		7700.92	0.657824
7706.7	0.598835		7700.93	0.658544
7706.76	0.591852		7700.94	0.659284
7706.82	0.588156		7700.94	0.660034
7706.88	0.586582		7700.95	0.660797
7706.94	0.579633		7700.96	0.661567
7707	0.577658		7700.97	0.66235
7707.06	0.573572		7700.97	0.663147
7707.12	0.581602		7700.98	0.663957
7707.18	0.587093		7700.99	0.66478
7707.23	0.59588		7701	0.66562
7707.29	0.593404		7701.01	0.666473
7707.35	0.598774		7701.01	0.667346
7707.41	0.601306		7701.02	0.668229
7707.47	0.599231		7701.03	0.669135
7707.53	0.597441		7701.04	0.670068
7707.59	0.597825		7701.04	0.671014
7707.65	0.600453		7701.05	0.67198
7707.71	0.60759		7701.06	0.672965
7707.77	0.613515		7701.07	0.673968
7707.83	0.621646		7701.07	0.674997
7707.89	0.626843		7701.08	0.676039
7707.95	0.633071		7701.09	0.677101
7708.01	0.628882		7701.1	0.678179
7708.07	0.625695		7701.11	0.679274
7708.13	0.623995		7701.11	0.680376
7708.18	0.625158		7701.12	0.681491
7708.24	0.619808		7701.13	0.682612
7708.3	0.60672		7701.14	0.683731
7708.36	0.59915		7701.14	0.684855
7708.42	0.592217		7701.15	0.685973
7708.48	0.586887		7701.16	0.687078
7708.54	0.589422		7701.17	0.688179
7708.6	0.58834		7701.18	0.689254
7708.66	0.593866		7701.18	0.690315
7708.72	0.595152		7701.19	0.69134
7708.78	0.594242		7701.2	0.692331
7708.84	0.592722		7701.21	0.693286
7708.9	0.590616		7701.21	0.694208
7708.95	0.59428		7701.22	0.695069
7709.01	0.595992		7701.23	0.695885
7709.07	0.605889		7701.24	0.696643
7709.13	0.607898		7701.24	0.697335
7709.19	0.607875		7701.25	0.697968
7709.25	0.608367		7701.26	0.69853
7709.31	0.605992		7701.27	0.699027
7709.37	0.601651		7701.28	0.69944
7709.43	0.60923		7701.28	0.69978
7709.49	0.609541		7701.29	0.700043
7709.55	0.619936		7701.3	0.700227
7709.61	0.62513		7701.31	0.700325
7709.66	0.632179		7701.31	0.700346
7709.72	0.63285		7701.32	0.700284
7709.78	0.622109		7701.33	0.700149
7709.84	0.609878		7701.34	0.699931
7709.9	0.590753		7701.34	0.69964
7709.96	0.574317		7701.35	0.699279
7710.02	0.554325		7701.36	0.698845
7710.08	0.540951		7701.37	0.698345
7710.14	0.538347		7701.38	0.697788
7710.2	0.533783		7701.38	0.697165
7710.26	0.537087		7701.39	0.696499
7710.31	0.549004		7701.4	0.695782
7710.37	0.561344		7701.41	0.695023
7710.43	0.582945		7701.41	0.694224
7710.49	0.596398		7701.42	0.693395
7710.55	0.610023		7701.43	0.692536
7710.61	0.623553		7701.44	0.691664
7710.67	0.640923		7701.44	0.690769
7710.73	0.647634		7701.45	0.689867
7710.79	0.655819		7701.46	0.688961
7710.84	0.653519		7701.47	0.688056
7710.9	0.655388		7701.48	0.687151
7710.96	0.645772		7701.48	0.686259
7711.02	0.627169		7701.49	0.68538
7711.08	0.618662		7701.5	0.684511
7711.14	0.61167		7701.51	0.683666
7711.2	0.592615		7701.51	0.682844
7711.26	0.579027		7701.52	0.682038
7711.32	0.572101		7701.53	0.681265
7711.37	0.561985		7701.54	0.680513
7711.43	0.550097		7701.54	0.679793
7711.49	0.553877		7701.55	0.6791
7711.55	0.563625		7701.56	0.678437
7711.61	0.577246		7701.57	0.677801
7711.67	0.597303		7701.58	0.677188
7711.73	0.622232		7701.58	0.676608
7711.79	0.645564		7701.59	0.676047
7711.85	0.672272		7701.6	0.675513
7711.9	0.682656		7701.61	0.675006
7711.96	0.702338		7701.61	0.674512
7712.02	0.702068		7701.62	0.674041
7712.08	0.687918		7701.63	0.673584
7712.14	0.676599		7701.64	0.67314
7712.2	0.6555		7701.64	0.672712
7712.26	0.634048		7701.65	0.672297
7712.32	0.608596		7701.66	0.671889
7712.37	0.579409		7701.67	0.671491
7712.43	0.555212		7701.68	0.671093
7712.49	0.537181		7701.68	0.670701
7712.55	0.533621		7701.69	0.670313
7712.61	0.530756		7701.7	0.669925
7712.67	0.522944		7701.71	0.669539
7712.73	0.527343		7701.71	0.669154
7712.78	0.547874		7701.72	0.668769
7712.84	0.556093		7701.73	0.668374
7712.9	0.563427		7701.74	0.667982
7712.96	0.572358		7701.74	0.667593
7713.02	0.577412		7701.75	0.667202
7713.08	0.584937		7701.76	0.666803
7713.14	0.589847		7701.77	0.666404
7713.2	0.594345		7701.78	0.665999
7713.25	0.606853		7701.78	0.6656
7713.31	0.610896		7701.79	0.665195
7713.37	0.622016		7701.8	0.664793
7713.43	0.621383		7701.81	0.664385
7713.49	0.618088		7701.81	0.663976
7713.55	0.612502		7701.82	0.663574
7713.61	0.613053		7701.83	0.663162
7713.66	0.604091		7701.84	0.662757
7713.72	0.591322		7701.85	0.662349
7713.78	0.582195		7701.85	0.66194
7713.84	0.563209		7701.86	0.661528
7713.9	0.541551		7701.87	0.66111
7713.96	0.519866		7701.88	0.660698
7714.01	0.50071		7701.88	0.66028
7714.07	0.475552		7701.89	0.659861
7714.13	0.463402		7701.9	0.659433
7714.19	0.454682		7701.91	0.659001
7714.25	0.451145		7701.91	0.658566
7714.31	0.448917		7701.92	0.658118
7714.37	0.447622		7701.93	0.657663
7714.42	0.457973		7701.94	0.657198
7714.48	0.474627		7701.95	0.656723
7714.54	0.484537		7701.95	0.656231
7714.6	0.49986		7701.96	0.65573
7714.66	0.516858		7701.97	0.655208
7714.72	0.534088		7701.98	0.654674
7714.77	0.555077		7701.98	0.654125
7714.83	0.564003		7701.99	0.653554
7714.89	0.574841		7702	0.652959
7714.95	0.587611		7702.01	0.652345
7715.01	0.588063		7702.01	0.651713
7715.07	0.59859		7702.02	0.651055
7715.12	0.599357		7702.03	0.650377
7715.18	0.588361		7702.04	0.649676
7715.24	0.580514		7702.05	0.648948
7715.3	0.567664		7702.05	0.6482
7715.36	0.552735		7702.06	0.647426
7715.42	0.540711		7702.07	0.646628
7715.47	0.545309		7702.08	0.64581
7715.53	0.558628		7702.08	0.644966
7715.59	0.557961		7702.09	0.644098
7715.65	0.561856		7702.1	0.643207
7715.71	0.565915		7702.11	0.642303
7715.77	0.570137		7702.11	0.641372
7715.82	0.566088		7702.12	0.64042
7715.88	0.573599		7702.13	0.639453
7715.94	0.603638		7702.14	0.638468
7716	0.609023		7702.15	0.637467
7716.06	0.61128		7702.15	0.636449
7716.11	0.61806		7702.16	0.635414
7716.17	0.623251		7702.17	0.63437
7716.23	0.6324		7702.18	0.633312
7716.29	0.636979		7702.18	0.632247
7716.35	0.639081		7702.19	0.631169
7716.41	0.643441		7702.2	0.630084
7716.46	0.644894		7702.21	0.628989
7716.52	0.638251		7702.21	0.627893
7716.58	0.63415		7702.22	0.626795
7716.64	0.635388		7702.23	0.625683
7716.7	0.629335		7702.24	0.62458
7716.75	0.629025		7702.25	0.623471
7716.81	0.630659		7702.25	0.622359
7716.87	0.629706		7702.26	0.621256
7716.93	0.629712		7702.27	0.620154
7716.99	0.631015		7702.28	0.619051
7717.04	0.631771		7702.28	0.617954
7717.1	0.643258		7702.29	0.616868
7717.16	0.645606		7702.3	0.615784
7717.22	0.645579		7702.31	0.614707
7717.28	0.640856		7702.31	0.613647
7717.33	0.630091		7702.32	0.6126
7717.39	0.623329		7702.33	0.611562
7717.45	0.617892		7702.34	0.610548
7717.51	0.610796		7702.35	0.609541
7717.57	0.612567		7702.35	0.608563
7717.62	0.617434		7702.36	0.607605
7717.68	0.622352		7702.37	0.606666
7717.74	0.623649		7702.38	0.605761
7717.8	0.636585		7702.38	0.604883
7717.86	0.630438		7702.39	0.604031
7717.91	0.622893		7702.4	0.603219
7717.97	0.620088		7702.41	0.602443
7718.03	0.613061		7702.42	0.601701
7718.09	0.613297		7702.42	0.601008
7718.15	0.615238		7702.43	0.600359
7718.2	0.609983		7702.44	0.599756
7718.26	0.619349		7702.45	0.599207
7718.32	0.615784		7702.45	0.598714
7718.38	0.619289		7702.46	0.598271
7718.44	0.614052		7702.47	0.597894
7718.49	0.61008		7702.48	0.597571
7718.55	0.604094		7702.48	0.597324
7718.61	0.603084		7702.49	0.597137
7718.67	0.597832		7702.5	0.597027
7718.72	0.590677		7702.51	0.596987
7718.78	0.590013		7702.52	0.59703
7718.84	0.583739		7702.52	0.597146
7718.9	0.588297		7702.53	0.597339
7718.96	0.595105		7702.54	0.597618
7719.01	0.613445		7702.55	0.597984
7719.07	0.630043		7702.55	0.598433
7719.13	0.63658		7702.56	0.598976
7719.19	0.642116		7702.57	0.599605
7719.24	0.651595		7702.58	0.600321
7719.3	0.657565		7702.58	0.601133
7719.36	0.662214		7702.59	0.602035
7719.42	0.663132		7702.6	0.603037
7719.47	0.659593		7702.61	0.604126
7719.53	0.660061		7702.62	0.605308
7719.59	0.670775		7702.62	0.606587
7719.65	0.672243		7702.63	0.607965
7719.71	0.683406		7702.64	0.609423
7719.76	0.678695		7702.65	0.610975
7719.82	0.667126		7702.65	0.612626
7719.88	0.64824		7702.66	0.614357
7719.94	0.632073		7702.67	0.616172
7719.99	0.62247		7702.68	0.618076
7720.05	0.612834		7702.68	0.620064
7720.11	0.609774		7702.69	0.622121
7720.17	0.607998		7702.7	0.624262
7720.22	0.604125		7702.71	0.626469
7720.28	0.600634		7702.72	0.62875
7720.34	0.605484		7702.72	0.631087
7720.4	0.61097		7702.73	0.633484
7720.45	0.61616		7702.74	0.635941
7720.51	0.618755		7702.75	0.638441
7720.57	0.619633		7702.75	0.640988
7720.63	0.618026		7702.76	0.643568
7720.68	0.622084		7702.77	0.646191
7720.74	0.629712		7702.78	0.648835
7720.8	0.64351		7702.78	0.651505
7720.86	0.654746		7702.79	0.654182
7720.91	0.669104		7702.8	0.656875
7720.97	0.691488		7702.81	0.659569
7721.03	0.713647		7702.82	0.662256
7721.09	0.73325		7702.82	0.66494
7721.14	0.753122		7702.83	0.66761
7721.2	0.770767		7702.84	0.670261
7721.26	0.784693		7702.85	0.672882
7721.32	0.791355		7702.85	0.675477
7721.37	0.775583		7702.86	0.678028
7721.43	0.762723		7702.87	0.68054
7721.49	0.741371		7702.88	0.683015
7721.55	0.715832		7702.89	0.685434
7721.6	0.685161		7702.89	0.6878
7721.66	0.659575		7702.9	0.690116
7721.72	0.638016		7702.91	0.692366
7721.78	0.620563		7702.92	0.694559
7721.83	0.615122		7702.92	0.69669
7721.89	0.618643		7702.93	0.698754
7721.95	0.623008		7702.94	0.700749
7722.01	0.620574		7702.95	0.702687
7722.06	0.626596		7702.95	0.70455
7722.12	0.619349		7702.96	0.706349
7722.18	0.618334		7702.97	0.708078
7722.23	0.621228		7702.98	0.709745
7722.29	0.620666		7702.99	0.711355
7722.35	0.612352		7702.99	0.712892
7722.41	0.59831		7703	0.714379
7722.46	0.597098		7703.01	0.715801
7722.52	0.595157		7703.02	0.717172
7722.58	0.590015		7703.02	0.718494
7722.64	0.582287		7703.03	0.719759
7722.69	0.571583		7703.04	0.720988
7722.75	0.568574		7703.05	0.722167
7722.81	0.556309		7703.05	0.723312
7722.86	0.541005		7703.06	0.724418
7722.92	0.520048		7703.07	0.725494
7722.98	0.499983		7703.08	0.72654
7723.04	0.482933		7703.09	0.727563
7723.09	0.476571		7703.09	0.728556
7723.15	0.478305		7703.1	0.729536
7723.21	0.489819		7703.11	0.730498
7723.27	0.5106		7703.12	0.731444
7723.32	0.529303		7703.12	0.73238
7723.38	0.546931		7703.13	0.733303
7723.44	0.558987		7703.14	0.734225
7723.49	0.575089		7703.15	0.735135
7723.55	0.595085		7703.15	0.736047
7723.61	0.611157		7703.16	0.736945
7723.66	0.617115		7703.17	0.737847
7723.72	0.623687		7703.18	0.738739
7723.78	0.621603		7703.19	0.73963
7723.84	0.618857		7703.19	0.740525
7723.89	0.622154		7703.2	0.741406
7723.95	0.625256		7703.21	0.742291
7724.01	0.631582		7703.22	0.743165
7724.06	0.627616		7703.22	0.744029
7724.12	0.627727		7703.23	0.744886
7724.18	0.634814		7703.24	0.745726
7724.24	0.627235		7703.25	0.746559
7724.29	0.633578		7703.25	0.747369
7724.35	0.637492		7703.26	0.748159
7724.41	0.642615		7703.27	0.748932
7724.46	0.649797		7703.28	0.749668
7724.52	0.656853		7703.29	0.750384
7724.58	0.65059		7703.29	0.751074
7724.63	0.638682		7703.3	0.75172
7724.69	0.63288		7703.31	0.752326
7724.75	0.61806		7703.32	0.752895
7724.81	0.603875		7703.32	0.753414
7724.86	0.604049		7703.33	0.753897
7724.92	0.605384		7703.34	0.754319
7724.98	0.606927		7703.35	0.754689
7725.03	0.607604		7703.35	0.755008
7725.09	0.610475		7703.36	0.755267
7725.15	0.62059		7703.37	0.755467
7725.2	0.625069		7703.38	0.7556
7725.26	0.624949		7703.39	0.755676
7725.32	0.629961		7703.39	0.755679
7725.37	0.635755		7703.4	0.755622
7725.43	0.636327		7703.41	0.755499
7725.49	0.642363		7703.42	0.755309
7725.54	0.641514		7703.42	0.755056
7725.6	0.647294		7703.43	0.754723
7725.66	0.641078		7703.44	0.754337
7725.72	0.635577		7703.45	0.753874
7725.77	0.63437		7703.45	0.753348
7725.83	0.631589		7703.46	0.752759
7725.89	0.622871		7703.47	0.752106
7725.94	0.622509		7703.48	0.751387
7726	0.625986		7703.49	0.750615
7726.06	0.631125		7703.49	0.749783
7726.11	0.634935		7703.5	0.74889
7726.17	0.632913		7703.51	0.747941
7726.23	0.64197		7703.52	0.746942
7726.28	0.643364		7703.52	0.745887
7726.34	0.640409		7703.53	0.744791
7726.4	0.649559		7703.54	0.743646
7726.45	0.656876		7703.55	0.742457
7726.51	0.667454		7703.56	0.741228
7726.57	0.671873		7703.56	0.739959
7726.62	0.680536		7703.57	0.738653
7726.68	0.685155		7703.58	0.737317
7726.74	0.687044		7703.59	0.735944
7726.79	0.698506		7703.59	0.734548
7726.85	0.709961		7703.6	0.733132
7726.91	0.713009		7703.61	0.731689
7726.96	0.702896		7703.62	0.730236
7727.02	0.689597		7703.62	0.728759
7727.08	0.663857		7703.63	0.727276
7727.13	0.632104		7703.64	0.725786
7727.19	0.595448		7703.65	0.724292
7727.25	0.569354		7703.66	0.722801
7727.3	0.542085		7703.66	0.721314
7727.36	0.524558		7703.67	0.71984
7727.42	0.508		7703.68	0.718375
7727.47	0.50711		7703.69	0.716934
7727.53	0.508189		7703.69	0.715516
7727.59	0.512818		7703.7	0.714128
7727.64	0.525027		7703.71	0.712769
7727.7	0.544839		7703.72	0.711461
7727.75	0.562869		7703.72	0.710192
7727.81	0.584518		7703.73	0.708979
7727.87	0.601204		7703.74	0.707816
7727.92	0.60148		7703.75	0.706717
7727.98	0.607543		7703.76	0.70569
7728.04	0.612319		7703.76	0.704737
7728.09	0.612709		7703.77	0.703857
7728.15	0.616161		7703.78	0.703056
7728.21	0.614199		7703.79	0.702355
7728.26	0.605551		7703.79	0.701738
7728.32	0.614795		7703.8	0.701219
7728.38	0.627475		7703.81	0.700801
7728.43	0.649402		7703.82	0.700489
7728.49	0.68153		7703.82	0.70028
7728.55	0.70269		7703.83	0.700181
7728.6	0.726572		7703.84	0.700189
7728.66	0.756772		7703.85	0.700309
7728.71	0.774886		7703.86	0.700539
7728.77	0.790831		7703.86	0.700879
7728.83	0.800287		7703.87	0.701335
7728.88	0.795003		7703.88	0.701905
7728.94	0.791373		7703.89	0.702574
7729	0.771526		7703.89	0.70335
7729.05	0.743281		7703.9	0.704222
7729.11	0.717066		7703.91	0.7052
7729.16	0.690732		7703.92	0.706265
7729.22	0.660595		7703.92	0.707424
7729.28	0.64486		7703.93	0.708658
7729.33	0.623101		7703.94	0.70997
7729.39	0.61823		7703.95	0.711358
7729.45	0.617317		7703.96	0.712803
7729.5	0.614159		7703.96	0.714307
7729.56	0.609864		7703.97	0.715855
7729.62	0.605048		7703.98	0.717446
7729.67	0.602888		7703.99	0.719071
7729.73	0.609346		7703.99	0.720716
7729.78	0.616564		7704	0.722377
7729.84	0.620215		7704.01	0.724046
7729.9	0.613285		7704.02	0.725714
7729.95	0.605039		7704.03	0.727377
7730.01	0.603344		7704.03	0.729019
7730.06	0.604038		7704.04	0.730638
7730.12	0.608662		7704.05	0.732231
7730.18	0.608932		7704.06	0.733785
7730.23	0.608422		7704.06	0.735285
7730.29	0.608117		7704.07	0.736736
7730.35	0.622307		7704.08	0.738134
7730.4	0.634771		7704.09	0.739462
7730.46	0.657477		7704.09	0.740731
7730.51	0.679144		7704.1	0.741924
7730.57	0.695607		7704.11	0.74303
7730.63	0.705639		7704.12	0.744064
7730.68	0.718414		7704.13	0.745008
7730.74	0.708857		7704.13	0.745869
7730.79	0.708893		7704.14	0.746637
7730.85	0.704217		7704.15	0.747317
7730.91	0.697579		7704.16	0.747896
7730.96	0.689531		7704.16	0.748389
7731.02	0.665897		7704.17	0.748787
7731.07	0.654273		7704.18	0.749081
7731.13	0.638991		7704.19	0.749282
7731.19	0.632831		7704.19	0.749391
7731.24	0.623073		7704.2	0.749407
7731.3	0.607781		7704.21	0.74933
7731.35	0.607187		7704.22	0.749153
7731.41	0.603513		7704.23	0.748894
7731.47	0.612908		7704.23	0.748541
7731.52	0.617895		7704.24	0.748102
7731.58	0.618757		7704.25	0.747574
7731.63	0.619623		7704.26	0.746955
7731.69	0.629516		7704.26	0.74626
7731.75	0.643828		7704.27	0.745483
7731.8	0.646973		7704.28	0.744618
7731.86	0.651188		7704.29	0.743684
7731.91	0.657947		7704.29	0.742674
7731.97	0.656855		7704.3	0.741587
7732.03	0.646301		7704.31	0.740426
7732.08	0.649255		7704.32	0.739189
7731.96	0.665362		7704.33	0.737886
7732.03	0.668668		7704.33	0.736515
7732.1	0.655483		7704.34	0.735072
7732.17	0.646478		7704.35	0.733568
7732.24	0.630874		7704.36	0.731998
7732.31	0.632121		7704.36	0.730357
7732.38	0.622017		7704.37	0.728664
7732.45	0.615064		7704.38	0.726903
7732.52	0.626908		7704.39	0.725082
7732.6	0.639097		7704.39	0.723195
7732.67	0.664555		7704.4	0.721261
7732.74	0.678371		7704.41	0.719259
7732.81	0.69224		7704.42	0.717201
7732.88	0.702809		7704.43	0.715093
7732.95	0.712381		7704.43	0.712925
7733.02	0.711442		7704.44	0.710709
7733.09	0.705721		7704.45	0.708434
7733.16	0.692632		7704.46	0.706115
7733.23	0.678523		7704.46	0.703742
7733.3	0.66181		7704.47	0.701319
7733.37	0.634346		7704.48	0.698853
7733.44	0.613537		7704.49	0.69633
7733.51	0.598812		7704.49	0.693773
7733.58	0.590211		7704.5	0.691169
7733.65	0.596223		7704.51	0.688521
7733.72	0.60571		7704.52	0.685837
7733.79	0.623716		7704.53	0.683109
7733.86	0.649461		7704.53	0.68034
7733.93	0.673973		7704.54	0.677539
7734	0.697745		7704.55	0.674703
7734.07	0.722307		7704.56	0.671831
7734.14	0.73146		7704.56	0.668925
7734.21	0.737016		7704.57	0.665986
7734.28	0.732086		7704.58	0.663023
7734.35	0.719012		7704.59	0.660023
7734.42	0.708135		7704.6	0.656996
7734.49	0.685289		7704.6	0.65394
7734.56	0.663209		7704.61	0.650856
7734.63	0.654705		7704.62	0.647749
7734.7	0.641072		7704.63	0.644615
7734.77	0.634117		7704.63	0.641451
7734.84	0.63929		7704.64	0.638271
7734.91	0.641718		7704.65	0.635067
7734.98	0.646591		7704.66	0.631833
7735.05	0.649319		7704.66	0.628589
7735.12	0.642028		7704.67	0.625315
7735.19	0.641143		7704.68	0.622024
7735.26	0.65164		7704.69	0.61871
7735.33	0.649644		7704.7	0.615386
7735.4	0.651204		7704.7	0.612049
7735.47	0.656604		7704.71	0.608696
7735.54	0.652631		7704.72	0.605329
7735.61	0.667362		7704.73	0.601952
7735.68	0.683223		7704.73	0.598572
7735.75	0.700317		7704.74	0.595193
7735.82	0.70935		7704.75	0.591807
7735.89	0.717831		7704.76	0.588428
7735.96	0.721239		7704.76	0.585059
7736.03	0.721607		7704.77	0.581696
7736.1	0.720548		7704.78	0.578351
7736.17	0.720066		7704.79	0.575023
7736.24	0.716088		7704.8	0.571722
7736.31	0.706278		7704.8	0.568447
7736.38	0.704798		7704.81	0.565213
7736.45	0.692889		7704.82	0.562016
7736.52	0.683531		7704.83	0.558862
7736.59	0.675979		7704.83	0.555765
7736.66	0.664353		7704.84	0.552712
7736.73	0.664841		7704.85	0.549732
7736.8	0.665922		7704.86	0.54682
7736.87	0.668412		7704.86	0.54398
7736.94	0.675548		7704.87	0.541218
7737.01	0.670919		7704.88	0.53855
7737.08	0.656668		7704.89	0.535958
7737.15	0.646584		7704.9	0.533473
7737.22	0.643949		7704.9	0.531075
7737.29	0.64374		7704.91	0.528794
7737.36	0.631579		7704.92	0.526613
7737.43	0.632108		7704.93	0.524546
7737.5	0.634856		7704.93	0.522599
7737.57	0.647776		7704.94	0.520766
7737.64	0.668323		7704.95	0.519053
7737.71	0.682812		7704.96	0.517466
7737.78	0.704545		7704.97	0.515993
7737.85	0.71803		7704.97	0.514654
7737.92	0.735786		7704.98	0.513445
7737.99	0.756514		7704.99	0.512352
7738.06	0.771163		7705	0.511387
7738.13	0.781634		7705	0.510555
7738.2	0.787218		7705.01	0.509833
7738.27	0.785137		7705.02	0.509237
7738.34	0.769606		7705.03	0.508762
7738.41	0.7468		7705.03	0.508404
7738.48	0.718874		7705.04	0.508156
7738.55	0.686174		7705.05	0.508014
7738.62	0.654656		7705.06	0.507989
7738.69	0.632087		7705.07	0.508051
7738.76	0.625006		7705.07	0.50822
7738.83	0.621784		7705.08	0.508478
7738.9	0.617304		7705.09	0.508827
7738.96	0.624745		7705.1	0.509266
7739.03	0.631558		7705.1	0.509768
7739.1	0.64215		7705.11	0.510356
7739.17	0.667811		7705.12	0.511008
7739.24	0.683781		7705.13	0.511719
7739.31	0.705498		7705.13	0.512488
7739.38	0.722149		7705.14	0.513316
7739.45	0.735002		7705.15	0.514194
7739.52	0.747054		7705.16	0.515112
7739.59	0.743746		7705.17	0.51607
7739.66	0.740244		7705.17	0.517064
7739.73	0.731407		7705.18	0.518095
7739.8	0.718309		7705.19	0.519146
7739.87	0.700719		7705.2	0.52023
7739.94	0.68298		7705.2	0.52133
7740.01	0.676977		7705.21	0.52245
7740.08	0.678207		7705.22	0.52359
7740.15	0.684271		7705.23	0.524737
7740.22	0.68811		7705.23	0.525903
7740.28	0.691153		7705.24	0.527076
7740.35	0.699311		7705.25	0.528259
7740.42	0.699948		7705.26	0.529454
7740.49	0.697104		7705.27	0.530647
7740.56	0.697361		7705.27	0.531852
7740.63	0.690958		7705.28	0.53306
7740.7	0.681021		7705.29	0.534272
7740.77	0.671556		7705.3	0.535493
7740.84	0.659932		7705.3	0.536721
7740.91	0.656715		7705.31	0.537956
7740.98	0.649507		7705.32	0.53919
7741.05	0.64704		7705.33	0.540434
7741.12	0.646368		7705.33	0.541681
7741.19	0.656466		7705.34	0.542935
7741.26	0.666684		7705.35	0.544198
7741.32	0.67842		7705.36	0.545472
7741.39	0.694299		7705.37	0.546741
7741.46	0.710798		7705.37	0.548028
7741.53	0.723462		7705.38	0.549321
7741.6	0.745442		7705.39	0.55062
7741.67	0.75519		7705.4	0.551923
7741.74	0.757392		7705.4	0.553236
7741.81	0.760502		7705.41	0.554558
7741.88	0.763621		7705.42	0.555891
7741.95	0.760511		7705.43	0.557223
7742.02	0.750593		7705.44	0.558555
7742.09	0.759097		7705.44	0.559891
7742.16	0.752303		7705.45	0.561236
7742.22	0.744167		7705.46	0.562578
7742.29	0.721916		7705.47	0.563917
7742.36	0.697601		7705.47	0.565258
7742.43	0.667717		7705.48	0.566594
7742.5	0.632963		7705.49	0.567919
7742.57	0.605123		7705.5	0.569241
7742.64	0.581857		7705.5	0.570552
7742.71	0.561423		7705.51	0.571844
7742.78	0.551515		7705.52	0.573129
7742.85	0.553663		7705.53	0.574397
7742.92	0.547992		7705.54	0.575639
7742.98	0.540743		7705.54	0.57686
7743.05	0.539094		7705.55	0.578059
7743.12	0.5463		7705.56	0.579234
7743.19	0.560632		7705.57	0.580372
7743.26	0.576793		7705.57	0.581483
7743.33	0.599248		7705.58	0.582558
7743.4	0.610249		7705.59	0.583596
7743.47	0.62884		7705.6	0.584594
7743.54	0.636383		7705.6	0.585549
7743.61	0.64815		7705.61	0.586464
7743.67	0.65854		7705.62	0.587332
7743.74	0.656198		7705.63	0.588156
7743.81	0.653607		7705.64	0.588928
7743.88	0.648007		7705.64	0.589642
7743.95	0.654827		7705.65	0.590313
7744.02	0.656482		7705.66	0.590924
7744.09	0.65633		7705.67	0.591479
7744.16	0.659482		7705.67	0.59198
7744.23	0.660055		7705.68	0.592414
7744.29	0.667189		7705.69	0.592795
7744.36	0.666685		7705.7	0.593113
7744.43	0.673121		7705.7	0.593367
7744.5	0.669848		7705.71	0.593564
7744.57	0.672891		7705.72	0.593701
7744.64	0.659886		7705.73	0.593772
7744.71	0.646159		7705.74	0.593779
7744.78	0.640848		7705.74	0.593733
7744.85	0.634604		7705.75	0.593623
7744.91	0.622208		7705.76	0.59345
7744.98	0.61421		7705.77	0.593217
7745.05	0.615119		7705.77	0.592927
7745.12	0.612251		7705.78	0.592588
7745.19	0.615161		7705.79	0.592188
7745.26	0.613463		7705.8	0.591738
7745.33	0.616735		7705.8	0.591237
7745.4	0.621472		7705.81	0.590681
7745.46	0.61672		7705.82	0.59009
7745.53	0.621623		7705.83	0.58945
7745.6	0.624265		7705.84	0.58877
7745.67	0.622907		7705.84	0.588053
7745.74	0.633061		7705.85	0.587299
7745.81	0.643406		7705.86	0.586515
7745.88	0.660051		7705.87	0.585708
7745.94	0.673011		7705.87	0.584867
7746.01	0.692718		7705.88	0.584013
7746.08	0.695304		7705.89	0.583129
7746.15	0.691889		7705.9	0.582241
7746.22	0.676748		7705.91	0.581337
7746.29	0.665098		7705.91	0.580426
7746.36	0.651837		7705.92	0.579511
7746.42	0.634667		7705.93	0.578597
7746.49	0.629647		7705.94	0.577682
7746.56	0.631062		7705.94	0.576767
7746.63	0.632502		7705.95	0.575866
7746.7	0.644581		7705.96	0.574977
7746.77	0.647367		7705.97	0.574099
7746.84	0.658564		7705.97	0.573237
7746.9	0.65842		7705.98	0.572405
7746.97	0.658894		7705.99	0.571587
7747.04	0.661998		7706	0.570794
7747.11	0.660345		7706.01	0.570032
7747.18	0.660455		7706.01	0.5693
7747.25	0.66784		7706.02	0.568598
7747.32	0.682092		7706.03	0.567935
7747.38	0.683926		7706.04	0.567309
7747.45	0.684359		7706.04	0.566716
7747.52	0.688255		7706.05	0.566174
7747.59	0.685547		7706.06	0.565674
7747.66	0.6672		7706.07	0.565218
7747.73	0.646159		7706.07	0.564808
7747.79	0.612501		7706.08	0.564448
7747.86	0.592131		7706.09	0.564142
7747.93	0.5598		7706.1	0.563885
7748	0.535359		7706.11	0.563695
7748.07	0.517927		7706.11	0.563552
7748.14	0.507684		7706.12	0.563465
7748.2	0.475359		7706.13	0.563445
7748.27	0.476155		7706.14	0.563478
7748.34	0.482556		7706.14	0.563578
7748.41	0.480277		7706.15	0.563741
7748.48	0.476681		7706.16	0.56397
7748.55	0.474333		7706.17	0.56426
7748.61	0.469302		7706.17	0.564619
7748.68	0.473348		7706.18	0.565046
7748.75	0.477532		7706.19	0.565545
7748.82	0.479808		7706.2	0.566108
7748.89	0.49031		7706.21	0.566741
7748.96	0.50554		7706.21	0.567447
7749.02	0.517062		7706.22	0.568216
7749.09	0.527453		7706.23	0.569062
7749.16	0.532262		7706.24	0.569972
7749.23	0.53084		7706.24	0.570951
7749.3	0.532477		7706.25	0.572001
7749.37	0.523815		7706.26	0.57312
7749.43	0.51603		7706.27	0.574303
7749.5	0.502784		7706.27	0.575555
7749.57	0.500096		7706.28	0.576875
7749.64	0.497155		7706.29	0.578247
7749.71	0.497888		7706.3	0.57969
7749.77	0.506528		7706.31	0.581193
7749.84	0.514776		7706.31	0.582749
7749.91	0.524367		7706.32	0.584372
7749.98	0.534658		7706.33	0.586041
7750.05	0.545549		7706.34	0.58776
7750.11	0.553911		7706.34	0.589533
7750.18	0.564831		7706.35	0.591352
7750.25	0.569743		7706.36	0.593215
7750.32	0.574279		7706.37	0.595114
7750.39	0.573581		7706.38	0.59705
7750.45	0.577058		7706.38	0.599019
7750.52	0.568538		7706.39	0.601011
7750.59	0.559593		7706.4	0.603034
7750.66	0.54761		7706.41	0.605073
7750.73	0.533341		7706.41	0.607129
7750.8	0.516016		7706.42	0.609195
7750.86	0.501557		7706.43	0.61127
7750.93	0.491295		7706.44	0.613336
7751	0.497495		7706.44	0.615402
7751.07	0.509092		7706.45	0.617458
7751.13	0.515369		7706.46	0.619487
7751.2	0.527758		7706.47	0.621503
7751.27	0.539743		7706.48	0.623486
7751.34	0.555197		7706.48	0.625428
7751.41	0.566817		7706.49	0.627334
7751.47	0.584821		7706.5	0.62919
7751.54	0.600433		7706.51	0.630997
7751.61	0.606157		7706.51	0.63274
7751.68	0.613626		7706.52	0.634417
7751.75	0.623925		7706.53	0.636017
7751.81	0.633409		7706.54	0.637544
7751.88	0.637623		7706.54	0.638977
7751.95	0.641007		7706.55	0.640331
7752.02	0.639289		7706.56	0.641586
7752.09	0.640207		7706.57	0.642743
7752.15	0.641368		7706.58	0.643795
7752.22	0.648635		7706.58	0.64474
7752.29	0.647857		7706.59	0.645578
7752.36	0.644881		7706.6	0.646297
7752.42	0.639907		7706.61	0.646896
7752.49	0.634013		7706.61	0.647379
7752.56	0.62811		7706.62	0.647746
7752.63	0.616492		7706.63	0.647986
7752.7	0.611016		7706.64	0.648113
7752.76	0.597496		7706.64	0.64811
7752.83	0.590739		7706.65	0.647995
7752.9	0.579545		7706.66	0.647763
7752.97	0.570153		7706.67	0.647408
7753.03	0.562088		7706.68	0.646936
7753.1	0.552172		7706.68	0.646365
7753.17	0.555946		7706.69	0.645681
7753.24	0.559925		7706.7	0.644897
7753.3	0.565701		7706.71	0.64401
7753.37	0.575366		7706.71	0.643033
7753.44	0.580289		7706.72	0.641973
7753.51	0.590009		7706.73	0.640827
7753.57	0.591986		7706.74	0.639607
7753.64	0.605772		7706.75	0.638318
7753.71	0.620026		7706.75	0.636965
7753.78	0.637085		7706.76	0.63556
7753.85	0.649612		7706.77	0.634101
7753.91	0.655948		7706.78	0.632598
7753.98	0.663437		7706.78	0.631059
7754.05	0.674038		7706.79	0.629494
7754.12	0.677572		7706.8	0.627908
7754.18	0.682026		7706.81	0.6263
7754.25	0.686362		7706.81	0.624684
7754.32	0.686587		7706.82	0.623065
7754.39	0.69026		7706.83	0.621447
7754.45	0.68439		7706.84	0.619831
7754.52	0.678145		7706.85	0.618229
7754.59	0.676179		7706.85	0.616646
7754.66	0.662612		7706.86	0.615084
7754.72	0.648309		7706.87	0.613548
7754.79	0.632331		7706.88	0.612042
7754.86	0.622959		7706.88	0.610569
7754.93	0.610207		7706.89	0.609129
7754.99	0.605203		7706.9	0.60773
7755.06	0.606719		7706.91	0.606367
7755.13	0.607311		7706.91	0.605053
7755.2	0.613433		7706.92	0.603776
7755.26	0.619176		7706.93	0.602546
7755.33	0.623308		7706.94	0.601369
7755.4	0.632229		7706.95	0.600235
7755.46	0.639737		7706.95	0.599151
7755.53	0.648077		7706.96	0.59811
7755.6	0.657021		7706.97	0.597126
7755.67	0.665087		7706.98	0.596188
7755.73	0.676322		7706.98	0.595293
7755.8	0.678478		7706.99	0.594441
7755.87	0.684757		7707	0.59364
7755.94	0.69394		7707.01	0.592885
7756	0.706197		7707.01	0.592176
7756.07	0.71459		7707.02	0.59151
7756.14	0.717701		7707.03	0.590885
7756.21	0.715169		7707.04	0.590292
7756.27	0.704917		7707.05	0.58975
7756.34	0.696704		7707.05	0.589237
7756.41	0.670968		7707.06	0.588767
7756.47	0.654586		7707.07	0.588328
7756.54	0.638269		7707.08	0.587924
7756.61	0.621362		7707.08	0.587544
7756.68	0.619842		7707.09	0.587201
7756.74	0.623861		7707.1	0.586884
7756.81	0.629205		7707.11	0.586594
7756.88	0.636813		7707.11	0.586333
7756.94	0.640466		7707.12	0.586093
7757.01	0.641264		7707.13	0.585872
7757.08	0.638485		7707.14	0.585675
7757.15	0.628698		7707.15	0.585498
7757.21	0.625015		7707.15	0.585327
7757.28	0.614237		7707.16	0.585179
7757.35	0.610648		7707.17	0.585042
7757.41	0.608442		7707.18	0.584914
7757.48	0.609162		7707.18	0.5848
7757.55	0.615156		7707.19	0.584689
7757.62	0.6178		7707.2	0.584581
7757.68	0.61912		7707.21	0.584477
7757.75	0.622263		7707.22	0.584379
7757.82	0.621108		7707.22	0.584275
7757.88	0.619981		7707.23	0.584173
7757.95	0.621788		7707.24	0.584066
7758.02	0.621983		7707.25	0.583961
7758.09	0.617027		7707.25	0.583844
7758.15	0.621344		7707.26	0.583719
7758.22	0.617089		7707.27	0.583581
7758.29	0.620677		7707.28	0.583441
7758.35	0.621383		7707.28	0.583283
7758.42	0.622372		7707.29	0.583118
7758.49	0.621603		7707.3	0.582937
7758.55	0.620951		7707.31	0.582743
7758.62	0.622858		7707.32	0.582542
7758.69	0.625313		7707.32	0.582325
7758.75	0.631279		7707.33	0.582087
7758.82	0.640094		7707.34	0.581846
7758.89	0.648156		7707.35	0.581595
7758.96	0.650078		7707.35	0.581334
7759.02	0.655297		7707.36	0.581057
7759.09	0.649132		7707.37	0.580776
7759.16	0.649409		7707.38	0.580495
7759.22	0.648199		7707.38	0.580204
7759.29	0.637438		7707.39	0.57991
7759.36	0.626357		7707.4	0.579615
7759.42	0.612199		7707.41	0.579325
7759.49	0.598488		7707.42	0.579044
7759.56	0.597535		7707.42	0.578759
7759.62	0.597263		7707.43	0.578488
7759.69	0.593627		7707.44	0.578233
7759.76	0.599991		7707.45	0.577989
7759.82	0.600153		7707.45	0.577764
7759.89	0.597931		7707.46	0.577556
7759.96	0.596602		7707.47	0.577368
7760.02	0.60313		7707.48	0.577203
7760.09	0.604722		7707.48	0.577069
7760.16	0.611605		7707.49	0.576954
7760.22	0.617027		7707.5	0.576875
7760.29	0.624329		7707.51	0.576817
7760.36	0.633337		7707.52	0.576791
7760.42	0.635534		7707.52	0.576806
7760.49	0.642666		7707.53	0.57684
7760.56	0.651265		7707.54	0.576918
7760.62	0.65454		7707.55	0.577026
7760.69	0.656043		7707.55	0.577167
7760.76	0.660203		7707.56	0.577341
7760.82	0.662605		7707.57	0.577548
7760.89	0.668174		7707.58	0.577778
7760.96	0.680125		7707.59	0.578048
7761.02	0.68878		7707.59	0.578352
7761.09	0.690353		7707.6	0.578679
7761.16	0.690649		7707.61	0.579032
7761.22	0.6933		7707.62	0.579422
7761.29	0.696237		7707.62	0.579831
7761.36	0.696792		7707.63	0.580274
7761.42	0.689988		7707.64	0.580734
7761.49	0.683869		7707.65	0.58122
7761.56	0.671839		7707.65	0.581729
7761.62	0.65449		7707.66	0.582268
7761.69	0.640152		7707.67	0.582824
7761.76	0.618112		7707.68	0.583409
7761.82	0.606583		7707.69	0.584011
7761.89	0.598687		7707.69	0.58464
7761.96	0.595337		7707.7	0.585289
7762.02	0.591953		7707.71	0.585968
7762.09	0.600648		7707.72	0.58667
7762.16	0.613757		7707.72	0.587398
7762.22	0.622888		7707.73	0.588157
7762.29	0.637491		7707.74	0.588942
7762.36	0.647657		7707.75	0.589761
7762.42	0.650858		7707.75	0.590616
7762.49	0.654406		7707.76	0.591498
7762.55	0.651724		7707.77	0.592423
7762.62	0.654929		7707.78	0.593391
7762.69	0.658721		7707.79	0.5944
7762.75	0.661155		7707.79	0.595445
7762.82	0.66596		7707.8	0.596547
7762.89	0.655571		7707.81	0.597699
7762.95	0.655658		7707.82	0.598895
7763.02	0.65258		7707.82	0.600144
7763.09	0.657983		7707.83	0.601452
7763.15	0.662997		7707.84	0.602811
7763.22	0.66856		7707.85	0.604227
7763.28	0.676027		7707.85	0.605706
7763.35	0.673032		7707.86	0.607234
7763.42	0.677349		7707.87	0.60883
7763.48	0.680428		7707.88	0.610476
7763.55	0.677776		7707.89	0.612178
7763.62	0.668719		7707.89	0.613944
7763.68	0.65319		7707.9	0.615753
7763.75	0.63959		7707.91	0.617618
7763.81	0.629204		7707.92	0.619531
7763.88	0.624662		7707.92	0.62149
7763.95	0.616316		7707.93	0.623486
7764.01	0.616378		7707.94	0.625521
7764.08	0.614597		7707.95	0.627594
7764.15	0.610749		7707.96	0.629683
7764.21	0.612541		7707.96	0.631796
7764.28	0.616383		7707.97	0.633918
7764.34	0.623213		7707.98	0.636054
7764.41	0.62903		7707.99	0.63819
7764.48	0.637201		7707.99	0.64032
7764.54	0.645376		7708	0.642433
7764.61	0.654453		7708.01	0.644526
7764.67	0.663888		7708.02	0.646589
7764.74	0.678698		7708.02	0.648616
7764.81	0.679227		7708.03	0.650592
7764.87	0.684127		7708.04	0.652519
7764.94	0.671764		7708.05	0.654389
7765.01	0.656876		7708.06	0.656193
7765.07	0.648042		7708.06	0.657918
7765.14	0.636008		7708.07	0.659559
7765.2	0.619901		7708.08	0.661113
7765.27	0.60426		7708.09	0.662578
7765.34	0.591801		7708.09	0.663943
7765.4	0.588048		7708.1	0.665198
7765.47	0.58372		7708.11	0.666351
7765.53	0.587068		7708.12	0.66739
7765.6	0.591322		7708.12	0.668316
7765.67	0.60129		7708.13	0.669123
7765.73	0.606679		7708.14	0.669813
7765.8	0.625888		7708.15	0.670387
7765.86	0.641723		7708.16	0.670841
7765.93	0.652658		7708.16	0.671175
7766	0.660859		7708.17	0.67139
7766.06	0.668966		7708.18	0.671495
7766.13	0.673353		7708.19	0.671483
7766.19	0.676581		7708.19	0.671372
7766.26	0.681092		7708.2	0.671148
7766.32	0.672094		7708.21	0.670831
7766.39	0.650769		7708.22	0.67042
7766.46	0.642911		7708.22	0.669917
7766.52	0.637681		7708.23	0.66933
7766.59	0.632771		7708.24	0.668674
7766.65	0.631543		7708.25	0.667944
7766.72	0.638012		7708.26	0.667161
7766.79	0.65464		7708.26	0.666318
7766.85	0.668434		7708.27	0.665426
7766.92	0.671197		7708.28	0.664506
7766.98	0.664267		7708.29	0.663547
7767.05	0.653463		7708.29	0.662561
7767.11	0.63909		7708.3	0.661565
7767.18	0.615205		7708.31	0.660556
7767.25	0.583778		7708.32	0.65954
7767.31	0.559295		7708.33	0.658534
7767.38	0.538703		7708.33	0.657538
7767.44	0.538839		7708.34	0.656548
7767.51	0.54583		7708.35	0.655582
7767.58	0.554308		7708.36	0.654639
7767.64	0.568705		7708.36	0.653729
7767.71	0.588839		7708.37	0.652853
7767.77	0.604246		7708.38	0.652006
7767.84	0.612559		7708.39	0.651196
7767.9	0.623489		7708.39	0.650425
7767.97	0.629972		7708.4	0.649695
7768.03	0.638011		7708.41	0.649011
7768.1	0.642839		7708.42	0.648364
7768.17	0.648866		7708.43	0.647753
7768.23	0.650435		7708.43	0.647189
7768.3	0.658035		7708.44	0.646658
7768.36	0.66255		7708.45	0.646167
7768.43	0.672891		7708.46	0.645706
7768.49	0.67436		7708.46	0.645278
7768.56	0.665712		7708.47	0.644873
7768.63	0.649148		7708.48	0.644498
7768.69	0.642907		7708.49	0.644143
7768.76	0.631802		7708.49	0.643802
7768.82	0.630766		7708.5	0.643484
7768.89	0.632424		7708.51	0.643169
7768.95	0.627427		7708.52	0.642867
7769.02	0.628649		7708.53	0.642566
7769.08	0.63372		7708.53	0.642267
7769.15	0.635813		7708.54	0.641966
7769.22	0.638099		7708.55	0.641657
7769.28	0.645481		7708.56	0.641339
7769.35	0.641607		7708.56	0.641011
7769.41	0.639999		7708.57	0.640669
7769.48	0.633023		7708.58	0.640311
7769.54	0.634283		7708.59	0.639946
7769.61	0.634063		7708.59	0.639554
7769.67	0.636155		7708.6	0.639149
7769.74	0.633923		7708.61	0.638724
7769.8	0.639692		7708.62	0.638279
7769.87	0.640106		7708.63	0.637827
7769.94	0.640557		7708.63	0.637355
7770	0.643452		7708.64	0.63686
7770.07	0.654448		7708.65	0.636361
7770.13	0.667197		7708.66	0.635849
7770.2	0.675008		7708.66	0.63533
7770.26	0.68347		7708.67	0.634811
7770.33	0.687635		7708.68	0.634285
7770.39	0.687198		7708.69	0.633753
7770.46	0.689972		7708.7	0.633233
7770.52	0.691771		7708.7	0.632714
7770.59	0.680835		7708.71	0.632211
7770.65	0.662387		7708.72	0.631714
7770.72	0.658482		7708.73	0.631227
7770.78	0.646168		7708.73	0.63077
7770.85	0.641259		7708.74	0.63033
7770.92	0.644672		7708.75	0.629906
7770.98	0.651588		7708.76	0.629518
7771.05	0.645095		7708.76	0.629154
7771.11	0.647793		7708.77	0.628819
7771.18	0.650496		7708.78	0.628511
7771.24	0.646547		7708.79	0.628239
7771.31	0.639131		7708.8	0.627997
7771.37	0.63178		7708.8	0.627785
7771.44	0.627423		7708.81	0.627602
7771.5	0.624166		7708.82	0.627456
7771.57	0.625787		7708.83	0.627337
7771.63	0.618768		7708.83	0.627244
7771.7	0.618408		7708.84	0.627184
7771.76	0.628025		7708.85	0.627144
7771.83	0.636415		7708.86	0.627128
7771.89	0.642774		7708.86	0.627131
7771.96	0.652254		7708.87	0.627158
7772.02	0.665403		7708.88	0.627191
7772.09	0.678599		7708.89	0.627234
7772.15	0.680985		7708.9	0.627287
7772.22	0.685968		7708.9	0.627344
7772.28	0.693138		7708.91	0.627401
7772.35	0.709597		7708.92	0.62746
7772.41	0.707409		7708.93	0.627507
7772.48	0.704815		7708.93	0.627547
7772.54	0.694419		7708.94	0.627578
7772.61	0.678816		7708.95	0.627591
7772.67	0.659706		7708.96	0.627589
7772.74	0.639636		7708.96	0.627566
7772.8	0.623553		7708.97	0.627524
7772.87	0.611843		7708.98	0.627452
7772.93	0.604715		7708.99	0.627363
7773	0.603527		7709	0.627245
7773.06	0.606671		7709	0.6271
7773.13	0.612333		7709.01	0.626923
7773.19	0.613024		7709.02	0.626722
7773.26	0.607191		7709.03	0.626498
7773.32	0.59975		7709.03	0.626241
7773.39	0.589604		7709.04	0.625957
7773.45	0.587284		7709.05	0.625654
7773.52	0.59164		7709.06	0.625321
7773.58	0.594502		7709.07	0.624972
7773.65	0.59833		7709.07	0.6246
7773.71	0.600268		7709.08	0.624218
7773.78	0.610762		7709.09	0.623812
7773.84	0.62038		7709.1	0.623394
7773.91	0.623804		7709.1	0.622972
7773.97	0.625825		7709.11	0.622537
7774.04	0.634297		7709.12	0.622093
7774.1	0.649889		7709.13	0.621655
7774.17	0.669668		7709.13	0.62122
7774.23	0.676226		7709.14	0.620786
7774.3	0.681544		7709.15	0.620368
7774.36	0.675354		7709.16	0.619957
7774.43	0.702834		7709.17	0.619556
7774.49	0.69064		7709.17	0.619178
7774.56	0.684195		7709.18	0.618814
7774.62	0.677909		7709.19	0.618476
7774.69	0.673088		7709.2	0.618165
7774.75	0.676837		7709.2	0.617884
7774.82	0.683761		7709.21	0.617636
7774.88	0.690616		7709.22	0.617417
7774.94	0.701297		7709.23	0.617243
7775.01	0.708726		7709.23	0.617101
7775.07	0.714899		7709.24	0.617002
7775.14	0.712436		7709.25	0.616943
7775.2	0.707027		7709.26	0.616924
7775.27	0.709007		7709.27	0.616955
7775.33	0.70059		7709.27	0.617035
7775.4	0.691131		7709.28	0.617162
7775.46	0.674893		7709.29	0.617329
7775.53	0.672462		7709.3	0.617552
7775.59	0.668003		7709.3	0.617818
7775.66	0.668349		7709.31	0.618137
7775.72	0.661139		7709.32	0.618503
7775.79	0.662906		7709.33	0.618915
7775.85	0.662769		7709.34	0.619374
7775.91	0.658422		7709.34	0.619882
7775.98	0.653037		7709.35	0.62043
7776.04	0.658792		7709.36	0.621021
7776.11	0.660075		7709.37	0.621649
7776.17	0.655354		7709.37	0.622316
7776.24	0.66035		7709.38	0.623023
7776.3	0.655538		7709.39	0.623756
7776.37	0.654337		7709.4	0.624523
7776.43	0.659551		7709.4	0.625322
7776.5	0.661313		7709.41	0.626138
7776.56	0.662187		7709.42	0.626977
7776.62	0.66637		7709.43	0.627836
7776.69	0.670605		7709.44	0.628708
7776.75	0.681408		7709.44	0.629583
7776.82	0.691088		7709.45	0.630475
7776.88	0.694765		7709.46	0.63136
7776.95	0.695181		7709.47	0.632247
7777.01	0.700642		7709.47	0.633128
7777.08	0.698405		7709.48	0.633999
7777.14	0.692243		7709.49	0.63486
7777.2	0.683693		7709.5	0.635701
7777.27	0.688574		7709.5	0.636525
7777.33	0.690595		7709.51	0.637318
7777.4	0.691122		7709.52	0.638088
7777.46	0.679479		7709.53	0.638822
7777.53	0.674247		7709.54	0.639522
7777.59	0.675803		7709.54	0.640182
7777.65	0.674347		7709.55	0.640802
7777.72	0.673148		7709.56	0.641373
7777.78	0.679191		7709.57	0.641896
7777.85	0.678954		7709.57	0.64237
7777.91	0.684809		7709.58	0.642783
7777.98	0.683719		7709.59	0.64314
7778.04	0.680893		7709.6	0.643431
7778.11	0.684875		7709.6	0.643661
7778.17	0.678443		7709.61	0.643822
7778.23	0.681224		7709.62	0.643916
7778.3	0.679448		7709.63	0.643934
7778.36	0.67452		7709.64	0.643878
7778.43	0.667863		7709.64	0.643743
7778.49	0.664353		7709.65	0.643532
7778.55	0.658012		7709.66	0.643233
7778.62	0.645341		7709.67	0.642846
7778.68	0.641801		7709.67	0.642381
7778.75	0.640996		7709.68	0.641824
7778.81	0.644375		7709.69	0.64117
7778.88	0.6432		7709.7	0.64043
7778.94	0.650247		7709.7	0.639601
7779	0.659425		7709.71	0.638674
7779.07	0.667035		7709.72	0.637645
7779.13	0.675894		7709.73	0.636526
7779.2	0.6836		7709.74	0.635304
7779.26	0.68626		7709.74	0.633989
7779.32	0.683756		7709.75	0.632574
7779.39	0.680151		7709.76	0.631066
7779.45	0.683407		7709.77	0.629451
7779.52	0.683243		7709.77	0.627747
7779.58	0.694137		7709.78	0.625949
7779.65	0.689809		7709.79	0.624051
7779.71	0.69663		7709.8	0.622071
7779.77	0.687703		7709.81	0.619993
7779.84	0.676863		7709.81	0.61783
7779.9	0.666145		7709.82	0.615586
7779.97	0.656555		7709.83	0.613252
7780.03	0.651549		7709.84	0.610841
7780.09	0.640199		7709.84	0.608361
7780.16	0.617995		7709.85	0.605803
7780.22	0.605867		7709.86	0.603182
7780.29	0.587765		7709.87	0.600498
7780.35	0.569805		7709.87	0.59775
7780.41	0.556753		7709.88	0.594956
7780.48	0.55981		7709.89	0.592111
7780.54	0.567725		7709.9	0.589219
7780.61	0.583462		7709.91	0.586301
7780.67	0.60059		7709.91	0.583338
7780.73	0.610713		7709.92	0.580349
7780.8	0.615973		7709.93	0.57735
7780.86	0.621223		7709.94	0.574327
7780.93	0.617946		7709.94	0.571297
7780.99	0.616426		7709.95	0.568263
7781.05	0.61709		7709.96	0.565233
7781.12	0.618488		7709.97	0.562212
7781.18	0.621116		7709.97	0.559204
7781.24	0.626786		7709.98	0.556212
7781.31	0.633169		7709.99	0.553247
7781.37	0.640024		7710	0.550308
7781.44	0.649248		7710.01	0.547403
7781.5	0.658796		7710.01	0.544533
7781.56	0.659225		7710.02	0.541713
7781.63	0.668901		7710.03	0.538937
7781.69	0.677116		7710.04	0.53621
7781.75	0.680054		7710.04	0.533536
7781.82	0.688361		7710.05	0.530922
7781.88	0.693589		7710.06	0.528371
7781.95	0.705511		7710.07	0.52588
7782.01	0.704651		7710.08	0.523456
7782.07	0.700566		7710.08	0.521097
7782.14	0.70078		7710.09	0.518813
7782.2	0.696184		7710.1	0.516588
7782.26	0.690855		7710.11	0.514449
7782.33	0.680767		7710.11	0.512371
7782.39	0.665715		7710.12	0.510375
7782.46	0.65042		7710.13	0.50845
7782.52	0.634958		7710.14	0.506602
7782.58	0.624367		7710.14	0.50483
7782.65	0.614194		7710.15	0.503132
7782.71	0.607136		7710.16	0.501513
7782.77	0.603133		7710.17	0.499965
7782.84	0.603938		7710.18	0.498497
7782.9	0.602607		7710.18	0.497103
7782.97	0.602757		7710.19	0.495785
7783.03	0.601		7710.2	0.494544
7783.09	0.601832		7710.21	0.493377
7783.16	0.610208		7710.21	0.492297
7783.22	0.611535		7710.22	0.491287
7783.28	0.614223		7710.23	0.490361
7783.35	0.607135		7710.24	0.489505
7783.41	0.604282		7710.24	0.48874
7783.47	0.604753		7710.25	0.488052
7783.54	0.602322		7710.26	0.487438
7783.6	0.594593		7710.27	0.486917
7783.66	0.590528		7710.28	0.486484
7783.73	0.593215		7710.28	0.486131
7783.79	0.593054		7710.29	0.485868
7783.85	0.593982		7710.3	0.485696
7783.92	0.598935		7710.31	0.485615
7783.98	0.598945		7710.31	0.485631
7784.05	0.609039		7710.32	0.485738
7784.11	0.612671		7710.33	0.485942
7784.17	0.621323		7710.34	0.486249
7784.24	0.629638		7710.35	0.486654
7784.3	0.632027		7710.35	0.48716
7784.36	0.641024		7710.36	0.487769
7784.43	0.640706		7710.37	0.488482
7784.49	0.64663		7710.38	0.489299
7784.55	0.63988		7710.38	0.490221
7784.62	0.640123		7710.39	0.491249
7784.68	0.642801		7710.4	0.492384
7784.74	0.639014		7710.41	0.493623
7784.81	0.630997		7710.41	0.49496
7784.87	0.630234		7710.42	0.49641
7784.93	0.631927		7710.43	0.497953
7785	0.634672		7710.44	0.499598
7785.06	0.645952		7710.45	0.501346
7785.12	0.654495		7710.45	0.503184
7785.19	0.664333		7710.46	0.505112
7785.25	0.670164		7710.47	0.507124
7785.31	0.660876		7710.48	0.509233
7785.38	0.657349		7710.48	0.511419
7785.44	0.661149		7710.49	0.513679
7785.5	0.651295		7710.5	0.516005
7785.57	0.652877		7710.51	0.518408
7785.63	0.646177		7710.51	0.520871
7785.69	0.636183		7710.52	0.523394
7785.76	0.633683		7710.53	0.525964
7785.82	0.62838		7710.54	0.528584
7785.88	0.62912		7710.55	0.531251
7785.94	0.628339		7710.55	0.533944
7786.01	0.618887		7710.56	0.536674
7786.07	0.61466		7710.57	0.53943
7786.13	0.615101		7710.58	0.542207
7786.2	0.616207		7710.58	0.544993
7786.26	0.619717		7710.59	0.547793
7786.32	0.627564		7710.6	0.550595
7786.39	0.631249		7710.61	0.553408
7786.45	0.634371		7710.61	0.556211
7786.51	0.635635		7710.62	0.559
7786.58	0.642007		7710.63	0.561785
7786.64	0.640795		7710.64	0.564548
7786.7	0.641883		7710.65	0.56729
7786.77	0.645557		7710.65	0.570012
7786.83	0.648442		7710.66	0.572707
7786.89	0.645466		7710.67	0.575372
7786.96	0.646879		7710.68	0.578
7787.02	0.649277		7710.68	0.580595
7787.08	0.656023		7710.69	0.583153
7787.14	0.655623		7710.7	0.585668
7787.21	0.663037		7710.71	0.588139
7787.27	0.669715		7710.72	0.590567
7787.33	0.673238		7710.72	0.592942
7787.4	0.679843		7710.73	0.59527
7787.46	0.682402		7710.74	0.597551
7787.52	0.688993		7710.75	0.599775
7787.59	0.691456		7710.75	0.601939
7787.65	0.70793		7710.76	0.604057
7787.71	0.712316		7710.77	0.606112
7787.77	0.716201		7710.78	0.608106
7787.84	0.72315		7710.78	0.61003
7787.9	0.715396		7710.79	0.611901
7787.96	0.711679		7710.8	0.613706
7788.03	0.698352		7710.81	0.615447
7788.09	0.689049		7710.82	0.617122
7788.15	0.676419		7710.82	0.618723
7788.21	0.666801		7710.83	0.620258
7788.28	0.658236		7710.84	0.621729
7788.34	0.640758		7710.85	0.623124
7788.4	0.616903		7710.85	0.624449
7788.47	0.593771		7710.86	0.625704
7788.53	0.57008		7710.87	0.626882
7788.59	0.541796		7710.88	0.627994
7788.65	0.514426		7710.88	0.629039
7788.72	0.491429		7710.89	0.630004
7788.78	0.477939		7710.9	0.630906
7788.84	0.47671		7710.91	0.631734
7788.91	0.480195		7710.92	0.632499
7788.97	0.488196		7710.92	0.633195
7789.03	0.506789		7710.93	0.633823
7789.09	0.528497		7710.94	0.634392
7789.16	0.551632		7710.95	0.634887
7789.22	0.566257		7710.95	0.635328
7789.28	0.581942		7710.96	0.635703
7789.35	0.605143		7710.97	0.636028
7789.41	0.623746		7710.98	0.63629
7789.47	0.633148		7710.98	0.636502
7789.53	0.647556		7710.99	0.63666
7789.6	0.650109		7711	0.636757
7789.66	0.64638		7711.01	0.636812
7789.72	0.647338		7711.02	0.636816
7789.78	0.64382		7711.02	0.636777
7789.85	0.637085		7711.03	0.636691
7789.91	0.632165		7711.04	0.636555
7789.97	0.626634		7711.05	0.636378
7790.03	0.624504		7711.05	0.636165
7790.1	0.620297		7711.06	0.635902
7790.16	0.615274		7711.07	0.635595
7790.22	0.616726		7711.08	0.635251
7790.28	0.617259		7711.09	0.634867
7790.35	0.628303		7711.09	0.634439
7790.41	0.629209		7711.1	0.633968
7790.47	0.648114		7711.11	0.63346
7790.54	0.656319		7711.12	0.632905
7790.6	0.670064		7711.12	0.632317
7790.66	0.684199		7711.13	0.631682
7790.72	0.679929		7711.14	0.631006
7790.79	0.67703		7711.15	0.630287
7790.85	0.670484		7711.15	0.629524
7790.91	0.667925		7711.16	0.628725
7790.97	0.660957		7711.17	0.627875
7791.04	0.654241		7711.18	0.626989
7791.1	0.643609		7711.19	0.626058
7791.16	0.626545		7711.19	0.625092
7791.22	0.610636		7711.2	0.624084
7791.29	0.601145		7711.21	0.623037
7791.35	0.598906		7711.22	0.621949
7791.41	0.598607		7711.22	0.620825
7791.47	0.597879		7711.23	0.619667
7791.54	0.603661		7711.24	0.618472
7791.6	0.611078		7711.25	0.617247
7791.66	0.617876		7711.25	0.615998
7791.72	0.627092		7711.26	0.614716
7791.78	0.642694		7711.27	0.61342
7791.85	0.654517		7711.28	0.612094
7791.91	0.665555		7711.29	0.610752
7791.97	0.673652		7711.29	0.609399
7792.03	0.683627		7711.3	0.608035
7792.1	0.691171		7711.31	0.606669
7792.16	0.696607		7711.32	0.605295
7792.22	0.703223		7711.32	0.603925
7792.28	0.701622		7711.33	0.602554
7792.35	0.699203		7711.34	0.6012
7792.41	0.693753		7711.35	0.599849
7792.47	0.686734		7711.36	0.598524
7792.53	0.677405		7711.36	0.597222
7792.6	0.664351		7711.37	0.595941
7792.66	0.658545		7711.38	0.594689
7792.72	0.646548		7711.39	0.593473
7792.78	0.640735		7711.39	0.592295
7792.84	0.633658		7711.4	0.591159
7792.91	0.634324		7711.41	0.59007
7792.97	0.63224		7711.42	0.589027
7793.03	0.63732		7711.42	0.58804
7793.09	0.643782		7711.43	0.587111
7793.16	0.648941		7711.44	0.586247
7793.22	0.650239		7711.45	0.585447
7793.28	0.660432		7711.46	0.584707
7793.34	0.674436		7711.46	0.584043
7793.4	0.682421		7711.47	0.583456
7793.47	0.69319		7711.48	0.582942
7793.53	0.701833		7711.49	0.582511
7793.59	0.709967		7711.49	0.58216
7793.65	0.711625		7711.5	0.581893
7793.71	0.711104		7711.51	0.581718
7793.78	0.715596		7711.52	0.581627
7793.84	0.711042		7711.52	0.581636
7793.9	0.710988		7711.53	0.581738
7793.96	0.709024		7711.54	0.58193
7794.03	0.706113		7711.55	0.582228
7794.09	0.694134		7711.56	0.582623
7794.15	0.680376		7711.56	0.583112
7794.21	0.669378		7711.57	0.583713
7794.27	0.661696		7711.58	0.584412
7794.34	0.648459		7711.59	0.585217
7794.4	0.641008		7711.59	0.586121
7794.46	0.63076		7711.6	0.587136
7794.52	0.625371		7711.61	0.588251
7794.58	0.623018		7711.62	0.589476
7794.65	0.622823		7711.62	0.590801
7794.71	0.628062		7711.63	0.592226
7794.77	0.627472		7711.64	0.593754
7794.83	0.635699		7711.65	0.595386
7794.89	0.63738		7711.66	0.597117
7794.96	0.642502		7711.66	0.598939
7795.02	0.643363		7711.67	0.600857
7795.08	0.647746		7711.68	0.602872
7795.14	0.64822		7711.69	0.604971
7795.2	0.654604		7711.69	0.607152
7795.26	0.658717		7711.7	0.609424
7795.33	0.664629		7711.71	0.611766
7795.39	0.673846		7711.72	0.614191
7795.45	0.669202		7711.73	0.616676
7795.51	0.671512		7711.73	0.619232
7795.57	0.671478		7711.74	0.621844
7795.64	0.672217		7711.75	0.624516
7795.7	0.670951		7711.76	0.627228
7795.76	0.67773		7711.76	0.629993
7795.82	0.680071		7711.77	0.632792
7795.88	0.677087		7711.78	0.635625
7795.95	0.668969		7711.79	0.63848
7796.01	0.653236		7711.79	0.641359
7796.07	0.6339		7711.8	0.644252
7796.13	0.633396		7711.81	0.647148
7796.19	0.631407		7711.82	0.650044
7796.25	0.628844		7711.83	0.652937
7796.32	0.637028		7711.83	0.655819
7796.38	0.642038		7711.84	0.658682
7796.44	0.646473		7711.85	0.661519
7796.5	0.657994		7711.86	0.664325
7796.56	0.656826		7711.86	0.667095
7796.62	0.650796		7711.87	0.669815
7796.69	0.656359		7711.88	0.672491
7796.75	0.657653		7711.89	0.675111
7796.81	0.652858		7711.89	0.677668
7796.87	0.652783		7711.9	0.680162
7796.93	0.657987		7711.91	0.682579
7796.99	0.660266		7711.92	0.684923
7797.06	0.651854		7711.93	0.68719
7797.12	0.6323		7711.93	0.689365
7797.18	0.610534		7711.94	0.691449
7797.24	0.589491		7711.95	0.693437
7797.3	0.562689		7711.96	0.695328
7797.36	0.541008		7711.96	0.697116
7797.43	0.530547		7711.97	0.698798
7797.49	0.527959		7711.98	0.700366
7797.55	0.538839		7711.99	0.701831
7797.61	0.553844		7712	0.703174
7797.67	0.576522		7712	0.704399
7797.73	0.601666		7712.01	0.705508
7797.8	0.623338		7712.02	0.706498
7797.86	0.644547		7712.03	0.707367
7797.92	0.666297		7712.03	0.708107
7797.98	0.681675		7712.04	0.708723
7798.04	0.69053		7712.05	0.709216
7798.1	0.68812		7712.06	0.709583
7798.16	0.688629		7712.06	0.70982
7798.23	0.683445		7712.07	0.709934
7798.29	0.677399		7712.08	0.709925
7798.35	0.683748		7712.09	0.709782
7798.41	0.672996		7712.1	0.70952
7798.47	0.667466		7712.1	0.709131
7798.53	0.665352		7712.11	0.708622
7798.6	0.664831		7712.12	0.707983
7798.66	0.667723		7712.13	0.707231
7798.72	0.670474		7712.13	0.706356
7798.78	0.675547		7712.14	0.70536
7798.84	0.674946		7712.15	0.704245
7798.9	0.661112		7712.16	0.703027
7798.96	0.65851		7712.16	0.701685
7799.02	0.648884		7712.17	0.70024
7799.09	0.65019		7712.18	0.698681
7799.15	0.652478		7712.19	0.697023
7799.21	0.655483		7712.2	0.695254
7799.27	0.662337		7712.2	0.693386
7799.33	0.665207		7712.21	0.69141
7799.39	0.68748		7712.22	0.689345
7799.45	0.697448		7712.23	0.687186
7799.52	0.697285		7712.23	0.684923
7799.58	0.689393		7712.24	0.682581
7799.64	0.668015		7712.25	0.680141
7799.7	0.646417		7712.26	0.677625
7799.76	0.628495		7712.27	0.675019
7799.82	0.614839		7712.27	0.672332
7799.88	0.605621		7712.28	0.669566
7799.94	0.596339		7712.29	0.666732
7800.01	0.588064		7712.3	0.663814
7800.07	0.582985		7712.3	0.66083
7800.13	0.580817		7712.31	0.657772
7800.19	0.58388		7712.32	0.654655
7800.25	0.596105		7712.33	0.65147
7800.31	0.59654		7712.33	0.648221
7800.37	0.602276		7712.34	0.644912
7800.43	0.612895		7712.35	0.641556
7800.5	0.622647		7712.36	0.638143
7800.56	0.629113		7712.37	0.634677
7800.62	0.642123		7712.37	0.63116
7800.68	0.637369		7712.38	0.62761
7800.74	0.641532		7712.39	0.624006
7800.8	0.656279		7712.4	0.620372
7800.86	0.658552		7712.4	0.616701
7800.92	0.662062		7712.41	0.612996
7800.98	0.668987		7712.42	0.609271
7801.05	0.679033		7712.43	0.605513
7801.11	0.688127		7712.43	0.601744
7801.17	0.68678		7712.44	0.597955
7801.23	0.688422		7712.45	0.594159
7801.29	0.693319		7712.46	0.59035
7801.35	0.69179		7712.47	0.586544
7801.41	0.693311		7712.47	0.582738
7801.47	0.698275		7712.48	0.578935
7801.53	0.694764		7712.49	0.575152
7801.6	0.698977		7712.5	0.571383
7801.66	0.713217		7712.5	0.567643
7801.72	0.726965		7712.51	0.563924
7801.78	0.738292		7712.52	0.560237
7801.84	0.746624		7712.53	0.556598
7801.9	0.773682		7712.53	0.552999
7801.96	0.768357		7712.54	0.549446
7802.02	0.756176		7712.55	0.545957
7802.08	0.72357		7712.56	0.542525
7802.14	0.699868		7712.57	0.53916
7802.2	0.675761		7712.57	0.535861
7802.27	0.650515		7712.58	0.53265
7802.33	0.627779		7712.59	0.529519
7802.39	0.616446		7712.6	0.526469
7802.45	0.616415		7712.6	0.523515
7802.51	0.629372		7712.61	0.520655
7802.57	0.642564		7712.62	0.517895
7802.63	0.659118		7712.63	0.515236
7802.69	0.678702		7712.64	0.512691
7802.75	0.692402		7712.64	0.510253
7802.81	0.706482		7712.65	0.507935
7802.87	0.722139		7712.66	0.505725
7802.94	0.728754		7712.67	0.503634
7803	0.731954		7712.67	0.501665
7803.06	0.73516		7712.68	0.499819
7803.12	0.739953		7712.69	0.498094
7803.18	0.734715		7712.7	0.496492
7803.24	0.741499		7712.7	0.495015
7803.3	0.737802		7712.71	0.493657
7803.36	0.728851		7712.72	0.492427
7803.42	0.727124		7712.73	0.491321
7803.48	0.723479		7712.74	0.490339
7803.54	0.713535		7712.74	0.489466
7803.6	0.713192		7712.75	0.488721
7803.66	0.71281		7712.76	0.488083
7803.73	0.722052		7712.77	0.487573
7803.79	0.724977		7712.77	0.487162
7803.85	0.719788		7712.78	0.486862
7803.91	0.727906		7712.79	0.486672
7803.97	0.718626		7712.8	0.486582
7804.03	0.706338		7712.81	0.48659
7804.09	0.693572		7712.81	0.48669
7804.15	0.671876		7712.82	0.486885
7804.21	0.657976		7712.83	0.48717
7804.27	0.655019		7712.84	0.487534
7804.33	0.654038		7712.84	0.487983
7804.39	0.643765		7712.85	0.488505
7804.45	0.647685		7712.86	0.489097
7804.51	0.650549		7712.87	0.489759
7804.57	0.658328		7712.87	0.490488
7804.64	0.675697		7712.88	0.491277
7804.7	0.685515		7712.89	0.492123
7804.76	0.697552		7712.9	0.493025
7804.82	0.707202		7712.91	0.493974
7804.88	0.727747		7712.91	0.49497
7804.94	0.735618		7712.92	0.496012
7805	0.740487		7712.93	0.497091
7805.06	0.745811		7712.94	0.498207
7805.12	0.741332		7712.94	0.499366
7805.18	0.73371		7712.95	0.500552
7805.24	0.724995		7712.96	0.501771
7805.3	0.717265		7712.97	0.503017
7805.36	0.709694		7712.97	0.504292
7805.42	0.702048		7712.98	0.505591
7805.48	0.699265		7712.99	0.50691
7805.54	0.697905		7713	0.508248
7805.6	0.692519		7713.01	0.509607
7805.66	0.697402		7713.01	0.510982
7805.72	0.700216		7713.02	0.51238
7805.78	0.691043		7713.03	0.513792
7805.85	0.682655		7713.04	0.515216
7805.91	0.682385		7713.04	0.516654
7805.97	0.677205		7713.05	0.518102
7806.03	0.666165		7713.06	0.519566
7806.09	0.664706		7713.07	0.521037
7806.15	0.664387		7713.07	0.522521
7806.21	0.658279		7713.08	0.524012
7806.27	0.653852		7713.09	0.525512
7806.33	0.659071		7713.1	0.527015
7806.39	0.663521		7713.11	0.528529
7806.45	0.670966		7713.11	0.530049
7806.51	0.678439		7713.12	0.531568
7806.57	0.691875		7713.13	0.533088
7806.63	0.704416		7713.14	0.534613
7806.69	0.717996		7713.14	0.536142
7806.75	0.73001		7713.15	0.537671
7806.81	0.747693		7713.16	0.53919
7806.87	0.753504		7713.17	0.540712
7806.93	0.753949		7713.18	0.542226
7806.99	0.751014		7713.18	0.543741
7807.05	0.738268		7713.19	0.545242
7807.11	0.728227		7713.2	0.546736
7807.17	0.710243		7713.21	0.54822
7807.23	0.698795		7713.21	0.549697
7807.29	0.684631		7713.22	0.55116
7807.35	0.66758		7713.23	0.5526
7807.41	0.645733		7713.24	0.55403
7807.47	0.641844		7713.24	0.555446
7807.53	0.632086		7713.25	0.556838
7807.59	0.614121		7713.26	0.55821
7807.65	0.601482		7713.27	0.559562
7807.71	0.601477		7713.28	0.560887
7807.77	0.604202		7713.28	0.562189
7807.83	0.615474		7713.29	0.563463
7807.89	0.633458		7713.3	0.564711
7807.95	0.648175		7713.31	0.565931
7808.01	0.653043		7713.31	0.567118
7808.07	0.655482		7713.32	0.568272
7808.13	0.65188		7713.33	0.569399
7808.19	0.638285		7713.34	0.570495
7808.25	0.626839		7713.34	0.571548
7808.31	0.620162		7713.35	0.57257
7808.38	0.618153		7713.36	0.573559
7808.44	0.6221		7713.37	0.574508
7808.5	0.626178		7713.38	0.575427
7808.56	0.632604		7713.38	0.576309
7808.62	0.646177		7713.39	0.577153
7808.68	0.659214		7713.4	0.577958
7808.74	0.671434		7713.41	0.578732
7808.8	0.682226		7713.41	0.579476
7808.86	0.698007		7713.42	0.58018
7808.92	0.71296		7713.43	0.580854
7808.98	0.727417		7713.44	0.581491
7809.04	0.726184		7713.45	0.582101
7809.1	0.732733		7713.45	0.582681
7809.16	0.736068		7713.46	0.583231
7809.22	0.736081		7713.47	0.58375
7809.27	0.73072		7713.48	0.584246
7809.33	0.724031		7713.48	0.584722
7809.39	0.711346		7713.49	0.585164
7809.45	0.704411		7713.5	0.585593
7809.51	0.704983		7713.51	0.585995
7809.57	0.701786		7713.51	0.58638
7809.63	0.706973		7713.52	0.586745
7809.69	0.703885		7713.53	0.58709
7809.75	0.699963		7713.54	0.587421
7809.81	0.698445		7713.55	0.587742
7809.87	0.700751		7713.55	0.58804
7809.93	0.692916		7713.56	0.588323
7809.99	0.691198		7713.57	0.588601
7810.05	0.694191		7713.58	0.588858
7810.11	0.700513		7713.58	0.589101
7810.17	0.707333		7713.59	0.589331
7810.23	0.694218		7713.6	0.589553
7810.29	0.698123		7713.61	0.589756
7810.35	0.69649		7713.61	0.589952
7810.41	0.690409		7713.62	0.590121
7810.47	0.68192		7713.63	0.590283
7810.53	0.679891		7713.64	0.590428
7810.59	0.666959		7713.65	0.590556
7810.65	0.658289		7713.65	0.590661
7810.71	0.652608		7713.66	0.590745
7810.77	0.643956		7713.67	0.590809
7810.83	0.627472		7713.68	0.590853
7810.89	0.617716		7713.68	0.590873
7810.95	0.606407		7713.69	0.59087
7811.01	0.610233		7713.7	0.590833
7811.07	0.612428		7713.71	0.590769
7811.13	0.619582		7713.72	0.590674
7811.19	0.638017		7713.72	0.590553
7811.25	0.651438		7713.73	0.590388
7811.31	0.66739		7713.74	0.5902
7811.37	0.682192		7713.75	0.589964
7811.43	0.704972		7713.75	0.589689
7811.49	0.720854		7713.76	0.589379
7811.55	0.733931		7713.77	0.589023
7811.61	0.7443		7713.78	0.588616
7811.67	0.743403		7713.78	0.588162
7811.73	0.747985		7713.79	0.587658
7811.78	0.74733		7713.8	0.587108
7811.84	0.737942		7713.81	0.586493
7811.9	0.725949		7713.82	0.585821
7811.96	0.708169		7713.82	0.585096
7812.02	0.691403		7713.83	0.584298
7812.08	0.671063		7713.84	0.583435
7812.14	0.665094		7713.85	0.582496
7812.2	0.659235		7713.85	0.581483
7812.26	0.65564		7713.86	0.580394
7812.32	0.669053		7713.87	0.579224
7812.38	0.687514		7713.88	0.577964
7812.44	0.700837		7713.88	0.57661
7812.5	0.716487		7713.89	0.575167
7812.56	0.73244		7713.9	0.573623
7812.62	0.737692		7713.91	0.571979
7812.68	0.74377		7713.92	0.570222
7812.74	0.742128		7713.92	0.568365
7812.8	0.745746		7713.93	0.566391
7812.86	0.731887		7713.94	0.564297
7812.91	0.734003		7713.95	0.562087
7812.97	0.763566		7713.95	0.55975
7813.03	0.756724		7713.96	0.557292
7813.09	0.754911		7713.97	0.554706
7813.15	0.759288		7713.98	0.551992
7813.21	0.769011		7713.99	0.549159
7813.27	0.771879		7713.99	0.546189
7813.33	0.769722		7714	0.543093
7813.39	0.761471		7714.01	0.539881
7813.45	0.757433		7714.02	0.536539
7813.51	0.758676		7714.02	0.533073
7813.57	0.757651		7714.03	0.529498
7813.63	0.75687		7714.04	0.52581
7813.69	0.750356		7714.05	0.522016
7813.75	0.743791		7714.05	0.518119
7813.81	0.719786		7714.06	0.514126
7813.86	0.696722		7714.07	0.510056
7813.92	0.684099		7714.08	0.505904
7813.98	0.677341		7714.09	0.501685
7814.04	0.670104		7714.09	0.4974
7814.1	0.674632		7714.1	0.493076
7814.16	0.674375		7714.11	0.488708
7814.22	0.674923		7714.12	0.484312
7814.28	0.678498		7714.12	0.479902
7814.34	0.686159		7714.13	0.475483
7814.4	0.685607		7714.14	0.471078
7814.46	0.684271		7714.15	0.466687
7814.52	0.684955		7714.15	0.46233
7814.58	0.684511		7714.16	0.45801
7814.63	0.684393		7714.17	0.45375
7814.69	0.68199		7714.18	0.449558
7814.75	0.681538		7714.19	0.445436
7814.81	0.685727		7714.19	0.441415
7814.87	0.695437		7714.2	0.437488
7814.93	0.715611		7714.21	0.433671
7814.99	0.723776		7714.22	0.429968
7815.05	0.739755		7714.22	0.426403
7815.11	0.75787		7714.23	0.422972
7815.17	0.775285		7714.24	0.419684
7815.23	0.788853		7714.25	0.416554
7815.28	0.795603		7714.26	0.413584
7815.34	0.790824		7714.26	0.410778
7815.4	0.784031		7714.27	0.40815
7815.46	0.771466		7714.28	0.405695
7815.52	0.762119		7714.29	0.403424
7815.58	0.734967		7714.29	0.401334
7815.64	0.71934		7714.3	0.399431
7815.7	0.708569		7714.31	0.397716
7815.76	0.692875		7714.32	0.396194
7815.82	0.690506		7714.32	0.394863
7815.88	0.689392		7714.33	0.393726
7815.93	0.686716		7714.34	0.392773
7815.99	0.687888		7714.35	0.392006
7816.05	0.680169		7714.36	0.391437
7816.11	0.69119		7714.36	0.391053
7816.17	0.719626		7714.37	0.390848
7816.23	0.73733		7714.38	0.390821
7816.29	0.742239		7714.39	0.39097
7816.35	0.732273		7714.39	0.391294
7816.41	0.717866		7714.4	0.391778
7816.46	0.714814		7714.41	0.392436
7816.52	0.702454		7714.42	0.393241
7816.58	0.694855		7714.42	0.394207
7816.64	0.687632		7714.43	0.395312
7816.7	0.677786		7714.44	0.396555
7816.76	0.673172		7714.45	0.397938
7816.82	0.671926		7714.46	0.399445
7816.88	0.664809		7714.46	0.401072
7816.94	0.668008		7714.47	0.40281
7816.99	0.664005		7714.48	0.404657
7817.05	0.667704		7714.49	0.406612
7817.11	0.668484		7714.49	0.40865
7817.17	0.667718		7714.5	0.410778
7817.23	0.672427		7714.51	0.412986
7817.29	0.679846		7714.52	0.415265
7817.35	0.691008		7714.53	0.417613
7817.41	0.712985		7714.53	0.420018
7817.47	0.727309		7714.54	0.422474
7817.52	0.741988		7714.55	0.424976
7817.58	0.744732		7714.56	0.427517
7817.64	0.753322		7714.56	0.430089
7817.7	0.764458		7714.57	0.432684
7817.76	0.762687		7714.58	0.435309
7817.82	0.76061		7714.59	0.437944
7817.88	0.768303		7714.59	0.440588
7817.93	0.775938		7714.6	0.443233
7817.99	0.781079		7714.61	0.44588
7818.05	0.785873		7714.62	0.448524
7818.11	0.791969		7714.63	0.451158
7818.17	0.790168		7714.63	0.453768
7818.23	0.782988		7714.64	0.456368
7818.29	0.764415		7714.65	0.458945
7818.35	0.749752		7714.66	0.461497
7818.4	0.721534		7714.66	0.46402
7818.46	0.695963		7714.67	0.466508
7818.52	0.674224		7714.68	0.468967
7818.58	0.656576		7714.69	0.471395
7818.64	0.658843		7714.69	0.473779
7818.7	0.660964		7714.7	0.476127
7818.76	0.673946		7714.71	0.47843
7818.81	0.691904		7714.72	0.480697
7818.87	0.706322		7714.73	0.48292
7818.93	0.729933		7714.73	0.485106
7818.99	0.747418		7714.74	0.487245
7819.05	0.751852		7714.75	0.48934
7819.11	0.747015		7714.76	0.491399
7819.17	0.742799		7714.76	0.49341
7819.22	0.729682		7714.77	0.495374
7819.28	0.727261		7714.78	0.497305
7819.34	0.724884		7714.79	0.499192
7819.4	0.724282		7714.8	0.501035
7819.46	0.725224		7714.8	0.502842
7819.52	0.732742		7714.81	0.504611
7819.58	0.72749		7714.82	0.506337
7819.63	0.730695		7714.83	0.508029
7819.69	0.729107		7714.83	0.50968
7819.75	0.722834		7714.84	0.511295
7819.81	0.716116		7714.85	0.512873
7819.87	0.702574		7714.86	0.514414
7819.93	0.689352		7714.86	0.515922
7819.98	0.675588		7714.87	0.517396
7820.04	0.665447		7714.88	0.518829
7820.1	0.661558		7714.89	0.520229
7820.16	0.649922		7714.9	0.521592
7820.22	0.646484		7714.9	0.522912
7820.28	0.651179		7714.91	0.524201
7820.33	0.666162		7714.92	0.52545
7820.39	0.675243		7714.93	0.526659
7820.45	0.665408		7714.93	0.527824
7820.51	0.656391		7714.94	0.528949
7820.57	0.650694		7714.95	0.530031
7820.63	0.639835		7714.96	0.531066
7820.68	0.635116		7714.96	0.53206
7820.74	0.635635		7714.97	0.533008
7820.8	0.62998		7714.98	0.533902
7820.86	0.625981		7714.99	0.534749
7820.92	0.631425		7715	0.535543
7820.98	0.632996		7715	0.536283
7821.03	0.637118		7715.01	0.536969
7821.09	0.635941		7715.02	0.537599
7821.15	0.643651		7715.03	0.538175
7821.21	0.643896		7715.03	0.538688
7821.27	0.650893		7715.04	0.53915
7821.33	0.654764		7715.05	0.539546
7821.38	0.648235		7715.06	0.539881
7821.44	0.651728		7715.07	0.540163
7821.5	0.647941		7715.07	0.540384
7821.56	0.642439		7715.08	0.540539
7821.62	0.635183		7715.09	0.54064
7821.67	0.639876		7715.1	0.540674
7821.73	0.645891		7715.1	0.540645
7821.79	0.653229		7715.11	0.540568
7821.85	0.655502		7715.12	0.540421
7821.91	0.665232		7715.13	0.540225
7821.97	0.677435		7715.13	0.539961
7822.02	0.691392		7715.14	0.53965
7822.08	0.701529		7715.15	0.539276
7822.14	0.715515		7715.16	0.538851
7822.2	0.730207		7715.17	0.538366
7822.26	0.737458		7715.17	0.537834
7822.31	0.755932		7715.18	0.537242
7822.37	0.750509		7715.19	0.536602
7822.43	0.734689		7715.2	0.535913
7822.49	0.728463		7715.2	0.535173
7822.55	0.709646		7715.21	0.534377
7822.6	0.700381		7715.22	0.533543
7822.66	0.685903		7715.23	0.532656
7822.72	0.672289		7715.23	0.531718
7822.78	0.649689		7715.24	0.530734
7822.84	0.643621		7715.25	0.529706
7822.89	0.639162		7715.26	0.528631
7822.95	0.636088		7715.27	0.527509
7823.01	0.629608		7715.27	0.526347
7823.07	0.630772		7715.28	0.525135
7823.13	0.635001		7715.29	0.523879
7823.18	0.644286		7715.3	0.52259
7823.24	0.659446		7715.3	0.521247
7823.3	0.667364		7715.31	0.519875
7823.36	0.68305		7715.32	0.518462
7823.42	0.691735		7715.33	0.517006
7823.47	0.708666		7715.34	0.515519
7823.53	0.728222		7715.34	0.514
7823.59	0.740305		7715.35	0.512447
7823.65	0.745247		7715.36	0.51086
7823.71	0.750418		7715.37	0.509261
7823.76	0.74695		7715.37	0.507635
7823.82	0.744127		7715.38	0.505982
[truncated: 23,647 more rows]

## Sheet: Figure 2c
Figure 2. The schemes of stellar surface with a dark spot and the corresponding best fits of the narrow spectral region 7705 – 7811 Å for four dates of observations.
Figure 2c
04-04-2020 (observations, brown dots in manuscript)			Theoretical spectrum(black curve)
Wavelength(A)	Normalized flux		Wavelength(A)	Normalized flux
7700.04	0.857526		7700	0.829022
7700.1	0.871999		7700.01	0.83032
7700.16	0.877817		7700.02	0.831514
7700.22	0.88595		7700.03	0.832602
7700.28	0.874729		7700.04	0.833593
7700.34	0.865459		7700.04	0.834478
7700.4	0.854729		7700.05	0.835256
7700.46	0.83835		7700.06	0.835928
7700.52	0.810433		7700.07	0.836501
7700.59	0.801988		7700.07	0.836976
7700.65	0.785692		7700.08	0.837343
7700.71	0.777865		7700.09	0.837603
7700.77	0.780822		7700.1	0.837772
7700.83	0.778619		7700.1	0.837823
7700.89	0.782296		7700.11	0.837784
7700.95	0.776793		7700.12	0.837646
7701.01	0.780358		7700.13	0.837407
7701.07	0.786996		7700.14	0.83707
7701.13	0.795132		7700.14	0.836633
7701.19	0.800494		7700.15	0.836106
7701.25	0.804483		7700.16	0.835489
7701.31	0.781681		7700.17	0.834782
7701.37	0.763148		7700.17	0.833986
7701.43	0.748675		7700.18	0.833111
7701.49	0.750866		7700.19	0.832157
7701.55	0.76199		7700.2	0.831124
7701.61	0.777981		7700.2	0.830014
7701.67	0.783896		7700.21	0.828837
7701.73	0.787812		7700.22	0.827592
7701.79	0.782811		7700.23	0.826282
7701.85	0.787582		7700.24	0.824924
7701.91	0.795412		7700.24	0.823503
7701.97	0.802902		7700.25	0.822037
7702.03	0.801067		7700.26	0.820527
7702.09	0.815655		7700.27	0.818975
7702.15	0.81048		7700.27	0.817391
7702.21	0.803539		7700.28	0.815775
7702.27	0.788182		7700.29	0.814137
7702.33	0.755255		7700.3	0.812471
7702.39	0.719204		7700.3	0.810786
7702.45	0.699688		7700.31	0.809091
7702.51	0.698285		7700.32	0.807379
7702.57	0.695375		7700.33	0.80567
7702.63	0.714802		7700.34	0.803953
7702.69	0.723879		7700.34	0.80224
7702.75	0.726078		7700.35	0.800523
7702.81	0.741627		7700.36	0.798819
7702.87	0.753041		7700.37	0.79712
7702.93	0.767088		7700.37	0.795436
7702.99	0.773332		7700.38	0.793767
7703.05	0.794246		7700.39	0.792113
7703.11	0.805844		7700.4	0.790475
7703.17	0.824703		7700.4	0.788853
7703.23	0.840577		7700.41	0.787256
7703.29	0.857473		7700.42	0.785674
7703.35	0.865313		7700.43	0.784117
7703.41	0.87177		7700.44	0.782576
7703.47	0.866726		7700.44	0.781068
7703.53	0.870758		7700.45	0.779584
7703.59	0.865297		7700.46	0.778114
7703.65	0.851004		7700.47	0.776678
7703.71	0.851175		7700.47	0.775265
7703.77	0.836731		7700.48	0.773875
7703.83	0.821575		7700.49	0.772516
7703.89	0.809538		7700.5	0.77118
7703.95	0.792951		7700.51	0.769875
7704.01	0.78722		7700.51	0.7686
7704.07	0.78933		7700.52	0.767347
7704.13	0.788632		7700.53	0.766125
7704.19	0.802828		7700.54	0.764932
7704.25	0.814701		7700.54	0.763779
7704.31	0.830963		7700.55	0.762647
7704.37	0.827316		7700.56	0.761554
7704.43	0.831803		7700.57	0.760499
7704.49	0.811556		7700.57	0.759475
7704.55	0.7914		7700.58	0.75849
7704.61	0.768103		7700.59	0.757535
7704.67	0.741623		7700.6	0.756629
7704.73	0.712081		7700.61	0.755763
7704.79	0.687654		7700.61	0.754936
7704.85	0.671815		7700.62	0.75416
7704.91	0.661671		7700.63	0.753424
7704.97	0.662906		7700.64	0.752738
7705.03	0.656402		7700.64	0.752103
7705.09	0.652692		7700.65	0.751509
7705.15	0.644767		7700.66	0.750967
7705.21	0.628245		7700.67	0.750477
7705.27	0.620174		7700.67	0.750047
7705.33	0.614074		7700.68	0.749661
7705.39	0.637285		7700.69	0.749328
7705.45	0.647147		7700.7	0.749047
7705.51	0.658933		7700.71	0.748819
7705.57	0.670102		7700.71	0.748654
7705.63	0.678289		7700.72	0.748532
7705.68	0.691309		7700.73	0.748465
7705.74	0.695587		7700.74	0.74845
7705.8	0.702559		7700.74	0.74848
7705.86	0.704181		7700.75	0.748563
7705.92	0.698607		7700.76	0.74869
7705.98	0.692517		7700.77	0.74887
7706.04	0.682008		7700.77	0.749094
7706.1	0.681717		7700.78	0.749361
7706.16	0.68906		7700.79	0.749662
7706.22	0.681018		7700.8	0.750006
7706.28	0.682952		7700.81	0.750391
7706.34	0.693363		7700.81	0.75081
7706.4	0.70891		7700.82	0.751261
7706.46	0.715723		7700.83	0.751744
7706.52	0.733012		7700.84	0.752249
7706.58	0.73825		7700.84	0.752795
7706.64	0.738877		7700.85	0.753353
7706.7	0.738071		7700.86	0.753941
7706.76	0.742507		7700.87	0.75455
7706.82	0.743949		7700.87	0.75518
7706.88	0.736012		7700.88	0.75582
7706.94	0.724394		7700.89	0.756481
7706.99	0.718126		7700.9	0.757161
7707.05	0.703738		7700.91	0.757851
7707.11	0.698468		7700.91	0.758552
7707.17	0.684374		7700.92	0.759272
7707.23	0.689031		7700.93	0.759992
7707.29	0.700521		7700.94	0.760732
7707.35	0.705767		7700.94	0.761482
7707.41	0.70475		7700.95	0.762243
7707.47	0.726612		7700.96	0.763013
7707.53	0.728505		7700.97	0.763794
7707.59	0.731498		7700.97	0.764586
7707.65	0.723917		7700.98	0.765389
7707.71	0.717816		7700.99	0.766203
7707.77	0.716954		7701	0.767029
7707.83	0.72202		7701.01	0.767866
7707.89	0.735094		7701.01	0.768716
7707.94	0.751265		7701.02	0.769569
7708	0.757159		7701.03	0.770443
7708.06	0.754433		7701.04	0.771339
7708.12	0.768532		7701.04	0.772239
7708.18	0.75809		7701.05	0.773152
7708.24	0.760161		7701.06	0.774078
7708.3	0.753088		7701.07	0.775009
7708.36	0.755417		7701.07	0.775962
7708.42	0.747767		7701.08	0.776919
7708.48	0.732525		7701.09	0.777889
7708.54	0.722601		7701.1	0.778871
7708.6	0.706733		7701.11	0.779858
7708.66	0.701753		7701.11	0.780847
7708.72	0.703727		7701.12	0.78184
7708.77	0.704974		7701.13	0.782835
7708.83	0.711664		7701.14	0.783822
7708.89	0.705724		7701.14	0.784811
7708.95	0.704647		7701.15	0.785791
7709.01	0.699955		7701.16	0.786753
7709.07	0.692728		7701.17	0.787714
7709.13	0.694439		7701.18	0.788646
7709.19	0.709664		7701.18	0.789567
7709.25	0.715672		7701.19	0.790456
7709.31	0.727215		7701.2	0.791314
7709.37	0.738962		7701.21	0.79214
7709.43	0.727591		7701.21	0.792942
7709.48	0.722428		7701.22	0.793691
7709.54	0.696785		7701.23	0.794405
7709.6	0.700802		7701.24	0.795074
7709.66	0.714848		7701.24	0.795688
7709.72	0.723162		7701.25	0.796256
7709.78	0.738406		7701.26	0.796768
7709.84	0.745629		7701.27	0.797232
7709.9	0.7292		7701.28	0.797629
7709.96	0.705772		7701.28	0.797969
7710.02	0.683973		7701.29	0.798251
7710.07	0.653702		7701.3	0.798474
7710.13	0.621645		7701.31	0.798629
7710.19	0.608426		7701.31	0.798726
7710.25	0.588898		7701.32	0.798763
7710.31	0.573923		7701.33	0.798743
7710.37	0.584879		7701.34	0.798663
7710.43	0.603989		7701.34	0.798526
7710.49	0.634505		7701.35	0.79834
7710.55	0.662544		7701.36	0.798097
7710.61	0.683776		7701.37	0.797806
7710.66	0.701826		7701.38	0.797477
7710.72	0.719208		7701.38	0.797093
7710.78	0.733584		7701.39	0.796682
7710.84	0.755357		7701.4	0.796235
7710.9	0.772255		7701.41	0.795754
7710.96	0.778878		7701.41	0.795247
7711.02	0.784316		7701.42	0.794717
7711.08	0.767314		7701.43	0.794164
7711.14	0.772555		7701.44	0.793607
7711.19	0.751524		7701.44	0.793029
7711.25	0.742948		7701.45	0.792449
7711.31	0.713292		7701.46	0.791868
7711.37	0.699046		7701.47	0.791287
7711.43	0.679431		7701.48	0.790706
7711.49	0.663342		7701.48	0.790136
7711.55	0.6522		7701.49	0.789577
7711.61	0.651089		7701.5	0.789021
7711.67	0.659467		7701.51	0.788486
7711.72	0.675109		7701.51	0.787965
7711.78	0.693344		7701.52	0.787456
7711.84	0.709336		7701.53	0.786971
7711.9	0.739191		7701.54	0.786499
7711.96	0.757942		7701.54	0.786051
7712.02	0.773156		7701.55	0.785618
7712.08	0.796559		7701.56	0.785208
7712.14	0.806691		7701.57	0.784813
7712.19	0.797792		7701.58	0.784432
7712.25	0.788563		7701.58	0.784075
7712.31	0.755673		7701.59	0.783724
7712.37	0.713657		7701.6	0.783395
7712.43	0.684977		7701.61	0.783081
7712.49	0.6545		7701.61	0.782771
7712.55	0.627845		7701.62	0.782475
7712.6	0.616899		7701.63	0.782183
7712.66	0.608653		7701.64	0.781895
7712.72	0.610355		7701.64	0.781619
7712.78	0.621036		7701.65	0.781347
7712.84	0.648846		7701.66	0.781077
7712.9	0.656995		7701.67	0.78081
7712.96	0.664858		7701.68	0.780536
7713.02	0.673275		7701.68	0.780264
7713.07	0.68471		7701.69	0.779993
7713.13	0.690359		7701.7	0.779715
7713.19	0.698562		7701.71	0.779438
7713.25	0.704106		7701.71	0.779161
7713.31	0.711071		7701.72	0.778877
7713.37	0.70871		7701.73	0.778583
7713.43	0.706329		7701.74	0.77829
7713.48	0.71465		7701.74	0.777998
7713.54	0.71173		7701.75	0.777705
7713.6	0.712328		7701.76	0.777403
7713.66	0.69861		7701.77	0.777101
7713.72	0.686721		7701.78	0.77679
7713.78	0.672305		7701.78	0.776488
7713.83	0.650496		7701.79	0.776177
7713.89	0.623073		7701.8	0.775874
7713.95	0.581915		7701.81	0.775562
7714.01	0.555017		7701.81	0.77525
7714.07	0.523533		7701.82	0.774947
7714.13	0.50358		7701.83	0.774634
7714.19	0.483848		7701.84	0.77433
7714.24	0.472209		7701.85	0.774025
7714.3	0.469245		7701.85	0.77372
7714.36	0.473808		7701.86	0.773414
7714.42	0.483853		7701.87	0.773099
7714.48	0.481708		7701.88	0.772793
7714.54	0.49788		7701.88	0.772485
7714.59	0.511122		7701.89	0.772177
7714.65	0.532882		7701.9	0.771859
7714.71	0.549342		7701.91	0.77154
7714.77	0.57286		7701.91	0.77122
7714.83	0.600107		7701.92	0.770889
7714.89	0.622765		7701.93	0.770549
7714.94	0.64796		7701.94	0.770206
7715	0.659122		7701.95	0.769853
7715.06	0.664279		7701.95	0.769481
7715.12	0.685355		7701.96	0.769106
7715.18	0.678136		7701.97	0.768711
7715.24	0.680693		7701.98	0.768305
7715.29	0.666105		7701.98	0.767888
7715.35	0.649555		7701.99	0.76745
7715.41	0.622523		7702	0.766991
7715.47	0.610456		7702.01	0.766512
7715.53	0.607451		7702.01	0.766021
7715.59	0.616753		7702.02	0.765501
7715.64	0.630452		7702.03	0.764968
7715.7	0.656586		7702.04	0.764414
7715.76	0.676751		7702.05	0.763831
7715.82	0.679784		7702.05	0.763235
7715.88	0.684065		7702.06	0.76261
7715.93	0.708621		7702.07	0.761964
7715.99	0.715764		7702.08	0.761298
7716.05	0.711129		7702.08	0.76061
7716.11	0.716171		7702.09	0.759894
7716.17	0.725196		7702.1	0.759157
7716.23	0.732003		7702.11	0.758409
7716.28	0.738449		7702.11	0.757632
7716.34	0.752577		7702.12	0.756835
7716.4	0.752085		7702.13	0.756019
7716.46	0.753223		7702.14	0.755184
7716.52	0.764164		7702.15	0.75433
7716.57	0.763799		7702.15	0.753457
7716.63	0.765474		7702.16	0.752565
7716.69	0.758821		7702.17	0.751656
7716.75	0.75493		7702.18	0.750729
7716.81	0.753636		7702.18	0.749793
7716.86	0.74725		7702.19	0.748839
7716.92	0.744146		7702.2	0.747869
7716.98	0.746091		7702.21	0.746882
7717.04	0.74443		7702.21	0.745888
7717.1	0.753187		7702.22	0.744886
7717.15	0.75119		7702.23	0.743859
7717.21	0.755981		7702.24	0.742835
7717.27	0.760145		7702.25	0.741795
7717.33	0.767251		7702.25	0.74074
7717.39	0.742349		7702.26	0.739688
7717.44	0.72653		7702.27	0.738622
7717.5	0.714417		7702.28	0.737549
7717.56	0.717992		7702.28	0.736471
7717.62	0.707062		7702.29	0.735389
7717.68	0.720079		7702.3	0.734301
7717.73	0.720908		7702.31	0.733208
7717.79	0.731058		7702.31	0.73212
7717.85	0.732909		7702.32	0.731036
7717.91	0.735329		7702.33	0.729948
7717.97	0.727962		7702.34	0.728874
7718.02	0.730695		7702.35	0.727795
7718.08	0.728359		7702.35	0.726732
7718.14	0.726197		7702.36	0.725682
7718.2	0.732398		7702.37	0.724638
7718.25	0.730868		7702.38	0.723618
7718.31	0.724549		7702.38	0.722613
7718.37	0.727789		7702.39	0.721623
7718.43	0.726977		7702.4	0.720666
7718.49	0.728891		7702.41	0.719734
7718.54	0.736073		7702.42	0.718826
7718.6	0.730444		7702.42	0.717961
7718.66	0.712773		7702.43	0.71713
7718.72	0.69585		7702.44	0.716334
7718.78	0.683093		7702.45	0.715589
7718.83	0.677909		7702.45	0.714889
7718.89	0.671658		7702.46	0.714232
7718.95	0.66745		7702.47	0.713637
7719.01	0.672285		7702.48	0.713086
7719.06	0.691537		7702.48	0.712607
7719.12	0.704424		7702.49	0.712181
7719.18	0.722861		7702.5	0.711827
7719.24	0.746327		7702.51	0.711536
7719.29	0.757955		7702.52	0.711326
7719.35	0.766369		7702.52	0.71118
7719.41	0.772197		7702.53	0.711106
7719.47	0.76274		7702.54	0.711114
7719.53	0.770338		7702.55	0.711204
7719.58	0.7795		7702.55	0.711375
7719.64	0.778529		7702.56	0.71163
7719.7	0.779267		7702.57	0.711967
7719.76	0.794649		7702.58	0.712386
7719.81	0.795503		7702.58	0.712897
7719.87	0.794495		7702.59	0.713491
7719.93	0.777361		7702.6	0.714178
7719.99	0.769004		7702.61	0.714947
7720.04	0.762343		7702.62	0.7158
7720.1	0.746716		7702.62	0.716745
7720.16	0.735593		7702.63	0.717783
7720.22	0.72485		7702.64	0.718894
7720.27	0.718523		7702.65	0.720089
7720.33	0.718905		7702.65	0.721377
7720.39	0.71872		7702.66	0.722738
7720.45	0.711026		7702.67	0.724173
7720.5	0.706136		7702.68	0.725691
7720.56	0.707746		7702.68	0.727283
7720.62	0.69607		7702.69	0.728938
7720.68	0.714702		7702.7	0.730667
7720.73	0.715696		7702.71	0.732458
7720.79	0.72988		7702.72	0.734313
7720.85	0.739797		7702.72	0.73622
7720.91	0.755078		7702.73	0.73818
7720.96	0.770957		7702.74	0.740193
7721.02	0.791866		7702.75	0.742247
7721.08	0.805234		7702.75	0.744343
7721.14	0.815881		7702.76	0.74647
7721.19	0.827705		7702.77	0.748638
7721.25	0.849708		7702.78	0.750826
7721.31	0.866119		7702.78	0.753043
7721.37	0.880509		7702.79	0.755269
7721.42	0.893382		7702.8	0.757514
7721.48	0.898387		7702.81	0.759766
7721.54	0.875598		7702.82	0.762016
7721.6	0.870348		7702.82	0.764272
7721.65	0.836908		7702.83	0.766524
7721.71	0.818919		7702.84	0.76877
7721.77	0.7946		7702.85	0.771
7721.83	0.778638		7702.85	0.773215
7721.88	0.755982		7702.86	0.775403
7721.94	0.742067		7702.87	0.777572
7722	0.7401		7702.88	0.779723
7722.05	0.734045		7702.89	0.781836
7722.11	0.732913		7702.89	0.783919
7722.17	0.734631		7702.9	0.785973
7722.23	0.734985		7702.91	0.787986
7722.28	0.732224		7702.92	0.789968
7722.34	0.72843		7702.92	0.79191
7722.4	0.721473		7702.93	0.793811
7722.46	0.704284		7702.94	0.79567
7722.51	0.707183		7702.95	0.797498
7722.57	0.697299		7702.95	0.799275
7722.63	0.692733		7702.96	0.801012
7722.68	0.680291		7702.97	0.802707
7722.74	0.676924		7702.98	0.804362
7722.8	0.65426		7702.99	0.805986
7722.86	0.629382		7702.99	0.80756
7722.91	0.595414		7703	0.809105
7722.97	0.554057		7703.01	0.810602
7723.03	0.533924		7703.02	0.81207
7723.08	0.514073		7703.02	0.813509
7723.14	0.509733		7703.03	0.814903
7723.2	0.517344		7703.04	0.816279
7723.26	0.537773		7703.05	0.817612
7723.31	0.559153		7703.05	0.818928
7723.37	0.580612		7703.06	0.820211
7723.43	0.617155		7703.07	0.821471
7723.48	0.64623		7703.08	0.822708
7723.54	0.658472		7703.09	0.823924
7723.6	0.689909		7703.09	0.82511
7723.66	0.690692		7703.1	0.826285
7723.71	0.697176		7703.11	0.827441
7723.77	0.701469		7703.12	0.828578
7723.83	0.71465		7703.12	0.829698
7723.88	0.722367		7703.13	0.8308
7723.94	0.730243		7703.14	0.831895
7724	0.734135		7703.15	0.832965
7724.06	0.7341		7703.15	0.834029
7724.11	0.734451		7703.16	0.835068
7724.17	0.74196		7703.17	0.836101
7724.23	0.754692		7703.18	0.83711
7724.28	0.746782		7703.19	0.838105
7724.34	0.749305		7703.19	0.839094
7724.4	0.758674		7703.2	0.840051
7724.45	0.762068		7703.21	0.841002
7724.51	0.754158		7703.22	0.841929
7724.57	0.749709		7703.22	0.842832
7724.62	0.740358		7703.23	0.843719
7724.68	0.733446		7703.24	0.844573
7724.74	0.741142		7703.25	0.845411
7724.8	0.740448		7703.25	0.846214
7724.85	0.727996		7703.26	0.84699
7724.91	0.720467		7703.27	0.84774
7724.97	0.701556		7703.28	0.848444
7725.02	0.710568		7703.29	0.849121
7725.08	0.712976		7703.29	0.849769
7725.14	0.707616		7703.3	0.850369
7725.19	0.727295		7703.31	0.850922
7725.25	0.720928		7703.32	0.851443
7725.31	0.732021		7703.32	0.851907
7725.36	0.720533		7703.33	0.852339
7725.42	0.721378		7703.34	0.852711
7725.48	0.727479		7703.35	0.853032
7725.53	0.731561		7703.35	0.85331
7725.59	0.738456		7703.36	0.853528
7725.65	0.746609		7703.37	0.853693
7725.7	0.748289		7703.38	0.853796
7725.76	0.749739		7703.39	0.853854
7725.82	0.7486		7703.39	0.853841
7725.88	0.742652		7703.4	0.853775
7725.93	0.745533		7703.41	0.853654
7725.99	0.743823		7703.42	0.853471
7726.05	0.740593		7703.42	0.853234
7726.1	0.74123		7703.43	0.852924
7726.16	0.74424		7703.44	0.85257
7726.22	0.76428		7703.45	0.852144
7726.27	0.772695		7703.45	0.851664
7726.33	0.765692		7703.46	0.851123
7726.39	0.767884		7703.47	0.850528
7726.44	0.764938		7703.48	0.849871
7726.5	0.76718		7703.49	0.849163
7726.56	0.766226		7703.49	0.848402
7726.61	0.769783		7703.5	0.847581
7726.67	0.778903		7703.51	0.846708
7726.73	0.789677		7703.52	0.845785
7726.78	0.801594		7703.52	0.844803
7726.84	0.809781		7703.53	0.843781
7726.9	0.817705		7703.54	0.842709
7726.95	0.820244		7703.55	0.841589
7727.01	0.81108		7703.56	0.840429
7727.07	0.799509		7703.56	0.839222
7727.12	0.778709		7703.57	0.837976
7727.18	0.752085		7703.58	0.836693
7727.23	0.724658		7703.59	0.835364
7727.29	0.686595		7703.59	0.834007
7727.35	0.640413		7703.6	0.832623
7727.4	0.60473		7703.61	0.831203
7727.46	0.578172		7703.62	0.829766
7727.52	0.55293		7703.62	0.828294
7727.57	0.556501		7703.63	0.826806
7727.63	0.565212		7703.64	0.825302
7727.69	0.591241		7703.65	0.823783
7727.74	0.615636		7703.66	0.822258
7727.8	0.638731		7703.66	0.82072
7727.86	0.651608		7703.67	0.819186
7727.91	0.672083		7703.68	0.817648
7727.97	0.691658		7703.69	0.816124
7728.03	0.704961		7703.69	0.814607
7728.08	0.717862		7703.7	0.813106
7728.14	0.74439		7703.71	0.811621
7728.2	0.735184		7703.72	0.810172
7728.25	0.745388		7703.72	0.808749
7728.31	0.75		7703.73	0.807364
7728.36	0.74885		7703.74	0.806015
7728.42	0.754286		7703.75	0.804713
7728.48	0.763666		7703.76	0.803468
7728.53	0.764613		7703.76	0.80228
7728.59	0.786673		7703.77	0.801149
7728.65	0.810935		7703.78	0.800077
7728.7	0.836114		7703.79	0.799091
7728.76	0.875643		7703.79	0.798165
7728.82	0.884381		7703.8	0.797325
7728.87	0.895224		7703.81	0.796564
7728.93	0.910258		7703.82	0.795891
7728.98	0.909446		7703.82	0.795305
7729.04	0.901741		7703.83	0.794808
7729.1	0.895882		7703.84	0.794399
7729.15	0.877863		7703.85	0.794087
7729.21	0.854833		7703.86	0.793864
7729.27	0.833905		7703.86	0.793737
7729.32	0.80723		7703.87	0.793708
7729.38	0.791741		7703.88	0.793776
7729.43	0.778057		7703.89	0.79393
7729.49	0.761953		7703.89	0.794172
7729.55	0.750522		7703.9	0.794499
7729.6	0.732588		7703.91	0.794921
7729.66	0.723801		7703.92	0.795418
7729.72	0.729616		7703.92	0.795999
7729.77	0.736253		7703.93	0.796645
7729.83	0.729493		7703.94	0.797363
7729.88	0.730334		7703.95	0.798153
7729.94	0.739119		7703.96	0.798995
7730	0.734718		7703.96	0.799897
7730.05	0.736227		7703.97	0.80084
7730.11	0.748129		7703.98	0.801831
7730.16	0.750774		7703.99	0.80286
7730.22	0.749564		7703.99	0.803916
7730.28	0.74929		7704	0.804998
7730.33	0.755152		7704.01	0.806096
7730.39	0.746243		7704.02	0.807208
7730.45	0.767452		7704.03	0.808332
7730.5	0.763824		7704.03	0.80945
7730.56	0.767575		7704.04	0.810568
7730.61	0.777798		7704.05	0.811678
7730.67	0.790905		7704.06	0.812776
7730.73	0.806726		7704.06	0.813844
7730.78	0.822122		7704.07	0.81489
7730.84	0.822201		7704.08	0.815913
7730.89	0.827622		7704.09	0.816894
7730.95	0.818726		7704.09	0.81785
7731.01	0.818446		7704.1	0.818762
7731.06	0.812274		7704.11	0.81962
7731.12	0.807262		7704.12	0.820442
7731.17	0.796858		7704.13	0.821209
7731.23	0.774393		7704.13	0.82193
7731.29	0.772051		7704.14	0.822595
7731.34	0.766006		7704.15	0.823205
7731.4	0.764396		7704.16	0.82375
7731.45	0.749996		7704.16	0.824248
7731.51	0.751637		7704.17	0.824682
7731.57	0.747738		7704.18	0.82505
7731.62	0.741346		7704.19	0.825355
7731.68	0.756559		7704.19	0.825604
7731.73	0.755345		7704.2	0.82579
7731.79	0.760266		7704.21	0.825913
7731.84	0.777604		7704.22	0.825964
7731.9	0.784032		7704.23	0.825962
7731.96	0.788524		7704.23	0.82589
7732.01	0.786441		7704.24	0.825757
7732.07	0.790116		7704.25	0.825555
7732.12	0.791911		7704.26	0.825284
7732.18	0.787453		7704.26	0.824955
7732.24	0.786632		7704.27	0.824559
7732.29	0.787925		7704.28	0.824088
7732.35	0.781557		7704.29	0.823561
7732.4	0.776054		7704.29	0.822969
7732.46	0.768591		7704.3	0.822312
7732.51	0.758661		7704.31	0.821584
7732.57	0.752274		7704.32	0.820784
7732.63	0.755468		7704.33	0.819922
7732.68	0.751688		7704.33	0.818998
7732.74	0.767803		7704.34	0.817996
7732.79	0.767213		7704.35	0.816934
7732.85	0.78187		7704.36	0.815803
7732.91	0.789052		7704.36	0.814595
7732.96	0.799834		7704.37	0.813329
7733.02	0.810375		7704.38	0.811987
7733.07	0.831838		7704.39	0.810578
7733.13	0.831591		7704.39	0.809093
7733.18	0.847434		7704.4	0.807552
7733.24	0.832232		7704.41	0.805928
7733.3	0.822362		7704.42	0.804238
7733.35	0.800893		7704.43	0.802484
7733.41	0.796827		7704.43	0.800656
7733.46	0.778504		7704.44	0.798765
7733.52	0.762874		7704.45	0.7968
7733.57	0.742633		7704.46	0.794773
7733.63	0.722295		7704.46	0.792681
7733.68	0.720668		7704.47	0.790518
7733.74	0.727419		7704.48	0.788293
7733.8	0.731714		7704.49	0.785995
7733.85	0.733281		7704.49	0.783645
7733.91	0.74		7704.5	0.781232
7733.96	0.750958		7704.51	0.778757
7734.02	0.76894		7704.52	0.776229
7734.07	0.779049		7704.53	0.773639
7734.13	0.814679		7704.53	0.770988
7734.18	0.834108		7704.54	0.768292
7734.24	0.853267		7704.55	0.765544
7734.3	0.866927		7704.56	0.762743
7734.35	0.867051		7704.56	0.75989
7734.41	0.864827		7704.57	0.756992
7734.46	0.854528		7704.58	0.754059
7734.52	0.848805		7704.59	0.751073
7734.57	0.843093		7704.6	0.748051
7734.63	0.828024		7704.6	0.744985
7734.68	0.81399		7704.61	0.741883
7734.74	0.795358		7704.62	0.738753
7734.8	0.76614		7704.63	0.735587
7734.85	0.76185		7704.63	0.732384
7734.91	0.761677		7704.64	0.729162
7734.96	0.782403		7704.65	0.725912
7735.02	0.776079		7704.66	0.722632
7735.07	0.789731		7704.66	0.719342
7735.13	0.779335		7704.67	0.716022
7735.18	0.781357		7704.68	0.71269
7735.24	0.777816		7704.69	0.709337
7735.29	0.778185		7704.7	0.705981
7735.35	0.786256		7704.7	0.702621
7735.4	0.78553		7704.71	0.699249
7735.46	0.783087		7704.72	0.695873
7735.52	0.789533		7704.73	0.692501
7735.57	0.790699		7704.73	0.689135
7735.63	0.777198		7704.74	0.685783
7735.68	0.792697		7704.75	0.682436
7735.74	0.774496		7704.76	0.679112
7735.79	0.80005		7704.76	0.675812
7735.85	0.799444		7704.77	0.672535
7735.9	0.802364		7704.78	0.669291
7735.96	0.814858		7704.79	0.66608
7736.01	0.834289		7704.8	0.662912
7736.07	0.83493		7704.8	0.659787
7736.12	0.840496		7704.81	0.656723
7736.18	0.848658		7704.82	0.653712
7736.23	0.843068		7704.83	0.650763
7736.29	0.847035		7704.83	0.647887
7736.35	0.850684		7704.84	0.645073
7736.4	0.836048		7704.85	0.642351
7736.46	0.837436		7704.86	0.639712
7736.51	0.820309		7704.86	0.637165
7736.57	0.818906		7704.87	0.634711
7736.62	0.817306		7704.88	0.632369
7736.68	0.793664		7704.89	0.63012
7736.73	0.790655		7704.9	0.627994
7736.79	0.795173		7704.9	0.625971
7736.84	0.794503		7704.91	0.624081
7736.9	0.794786		7704.92	0.622305
7736.95	0.7843		7704.93	0.620661
7737.01	0.777195		7704.93	0.619151
7737.06	0.807999		7704.94	0.617766
7737.12	0.796193		7704.95	0.616515
7737.17	0.796001		7704.96	0.615407
7737.23	0.797618		7704.97	0.614424
7737.28	0.790719		7704.97	0.613586
7737.34	0.796352		7704.98	0.612892
7737.39	0.78538		7704.99	0.612324
7737.45	0.776128		7705	0.611892
7737.5	0.761899		7705	0.611605
7737.56	0.752494		7705.01	0.611435
7737.61	0.743524		7705.02	0.611401
7737.67	0.752935		7705.03	0.611494
7737.72	0.762352		7705.03	0.611713
7737.78	0.790026		7705.04	0.612042
7737.83	0.794764		7705.05	0.612487
7737.89	0.815574		7705.06	0.613051
7737.94	0.836145		7705.07	0.613704
7738	0.856001		7705.07	0.614466
7738.05	0.857162		7705.08	0.615318
7738.11	0.862602		7705.09	0.61626
7738.16	0.878099		7705.1	0.617292
7738.22	0.880981		7705.1	0.618385
7738.27	0.890112		7705.11	0.61956
7738.33	0.881657		7705.12	0.620796
7738.38	0.873084		7705.13	0.622085
7738.44	0.870032		7705.13	0.623426
7738.49	0.86516		7705.14	0.62482
7738.55	0.84107		7705.15	0.626257
7738.6	0.82608		7705.16	0.627727
7738.66	0.809044		7705.17	0.629223
7738.71	0.782135		7705.17	0.630751
7738.77	0.746939		7705.18	0.632304
7738.82	0.732398		7705.19	0.633863
7738.88	0.72406		7705.2	0.635446
7738.93	0.705782		7705.2	0.637034
7738.99	0.695732		7705.21	0.638628
7739.04	0.706923		7705.22	0.640228
7739.1	0.718316		7705.23	0.641823
7739.15	0.74137		7705.23	0.643424
7739.21	0.7555		7705.24	0.64502
7739.26	0.77128		7705.25	0.646612
7739.32	0.761581		7705.26	0.648201
7739.37	0.789139		7705.27	0.649775
7739.43	0.805227		7705.27	0.651346
7739.48	0.818719		7705.28	0.652911
7739.53	0.824933		7705.29	0.654463
7739.59	0.845871		7705.3	0.656011
7739.64	0.850363		7705.3	0.657554
7739.7	0.869048		7705.31	0.659092
7739.75	0.855589		7705.32	0.660616
7739.81	0.867071		7705.33	0.662136
7739.86	0.853652		7705.33	0.66365
7739.92	0.827372		7705.34	0.665159
7739.97	0.821685		7705.35	0.666664
7740.03	0.7961		7705.36	0.668172
7740.08	0.80165		7705.37	0.669665
7740.14	0.795888		7705.37	0.671163
7740.19	0.794213		7705.38	0.672663
7740.25	0.786171		7705.39	0.674158
7740.3	0.781365		7705.4	0.675647
7740.36	0.785337		7705.4	0.677139
7740.41	0.794021		7705.41	0.678634
7740.46	0.787182		7705.42	0.680132
7740.52	0.791216		7705.43	0.681623
7740.57	0.791006		7705.44	0.683107
7740.63	0.790332		7705.44	0.684592
7740.68	0.806452		7705.45	0.68608
7740.74	0.791652		7705.46	0.68756
7740.79	0.797475		7705.47	0.689032
7740.85	0.79925		7705.47	0.690505
7740.9	0.769716		7705.48	0.691969
7740.96	0.780517		7705.49	0.693416
7741.01	0.771649		7705.5	0.694862
7741.07	0.758492		7705.5	0.696291
7741.12	0.770235		7705.51	0.6977
7741.17	0.766499		7705.52	0.6991
7741.23	0.774091		7705.53	0.700481
7741.28	0.767648		7705.54	0.701833
7741.34	0.768635		7705.54	0.703165
7741.39	0.77957		7705.55	0.704469
7741.45	0.788543		7705.56	0.705752
7741.5	0.801658		7705.57	0.706996
7741.56	0.823478		7705.57	0.708211
7741.61	0.826768		7705.58	0.709387
7741.66	0.835967		7705.59	0.710524
7741.72	0.828561		7705.6	0.711621
7741.77	0.8554		7705.6	0.71267
7741.83	0.867647		7705.61	0.713679
7741.88	0.851701		7705.62	0.714639
7741.94	0.848162		7705.63	0.715551
7741.99	0.849972		7705.64	0.716412
7742.05	0.839611		7705.64	0.717207
7742.1	0.847771		7705.65	0.717961
7742.15	0.829724		7705.66	0.718648
7742.21	0.832221		7705.67	0.719276
7741.06	0.7733		7705.67	0.719846
7741.13	0.78402		7705.68	0.720347
7741.2	0.768723		7705.69	0.72079
7741.27	0.768839		7705.7	0.721165
7741.34	0.777564		7705.7	0.721472
7741.41	0.790835		7705.71	0.72172
7741.48	0.800783		7705.72	0.721901
7741.54	0.809884		7705.73	0.722013
7741.61	0.828285		7705.74	0.722057
7741.68	0.850434		7705.74	0.722043
7741.75	0.852329		7705.75	0.721961
7741.82	0.857876		7705.76	0.721811
7741.89	0.859356		7705.77	0.721594
7741.96	0.861681		7705.77	0.721318
7742.03	0.849437		7705.78	0.720985
7742.1	0.841594		7705.79	0.720592
7742.17	0.841147		7705.8	0.720142
7742.24	0.831856		7705.8	0.719635
7742.31	0.812586		7705.81	0.719069
7742.38	0.798594		7705.82	0.718465
7742.44	0.771485		7705.83	0.717804
7742.51	0.74335		7705.84	0.717103
7742.58	0.72211		7705.84	0.716356
7742.65	0.699686		7705.85	0.71557
7742.72	0.680043		7705.86	0.714747
7742.79	0.679261		7705.87	0.713896
7742.86	0.670809		7705.87	0.713007
7742.93	0.665632		7705.88	0.7121
7743	0.662683		7705.89	0.711156
7743.07	0.655769		7705.9	0.710204
7743.14	0.656797		7705.91	0.709233
7743.2	0.658398		7705.91	0.708246
7743.27	0.654886		7705.92	0.707251
7743.34	0.663414		7705.93	0.706249
7743.41	0.675691		7705.94	0.70524
7743.48	0.678297		7705.94	0.704224
7743.55	0.702258		7705.95	0.703219
7743.62	0.706953		7705.96	0.702218
7743.69	0.723422		7705.97	0.70122
7743.76	0.730224		7705.97	0.700234
7743.83	0.73572		7705.98	0.699271
7743.89	0.738873		7705.99	0.698312
7743.96	0.737986		7706	0.697375
7744.03	0.755593		7706.01	0.696461
7744.1	0.760688		7706.01	0.69557
7744.17	0.765764		7706.02	0.694702
7744.24	0.775729		7706.03	0.693867
7744.31	0.769453		7706.04	0.693064
7744.38	0.771603		7706.04	0.692285
7744.45	0.777037		7706.05	0.691549
7744.51	0.783416		7706.06	0.690854
7744.58	0.777142		7706.07	0.690193
7744.65	0.784773		7706.07	0.689574
7744.72	0.785851		7706.08	0.688998
7744.79	0.776128		7706.09	0.688473
7744.86	0.754083		7706.1	0.687991
7744.93	0.740228		7706.11	0.687571
7745	0.714408		7706.11	0.687193
7745.07	0.705342		7706.12	0.686867
7745.13	0.701765		7706.13	0.686603
7745.2	0.684904		7706.14	0.68639
7745.27	0.684166		7706.14	0.686239
7745.34	0.691912		7706.15	0.686149
7745.41	0.67019		7706.16	0.686121
7745.48	0.684853		7706.17	0.686153
7745.55	0.685448		7706.17	0.686248
7745.62	0.687555		7706.18	0.686412
7745.68	0.69138		7706.19	0.686647
7745.75	0.700576		7706.2	0.686943
7745.82	0.709491		7706.21	0.687309
7745.89	0.71965		7706.21	0.687746
7745.96	0.731834		7706.22	0.688244
7746.03	0.746477		7706.23	0.688821
7746.1	0.763267		7706.24	0.689459
7746.17	0.773		7706.24	0.690167
7746.23	0.778191		7706.25	0.690945
7746.3	0.767894		7706.26	0.691793
7746.37	0.756807		7706.27	0.692702
7746.44	0.730663		7706.27	0.693681
7746.51	0.711521		7706.28	0.694729
7746.58	0.707792		7706.29	0.695828
7746.65	0.712176		7706.3	0.696997
7746.71	0.718835		7706.31	0.698226
7746.78	0.726503		7706.31	0.699506
7746.85	0.727602		7706.32	0.700855
7746.92	0.738728		7706.33	0.702246
7746.99	0.753627		7706.34	0.703687
7747.06	0.753582		7706.34	0.705179
7747.13	0.760217		7706.35	0.70672
7747.19	0.761153		7706.36	0.708302
7747.26	0.752124		7706.37	0.709916
7747.33	0.74682		7706.38	0.711569
7747.4	0.741077		7706.38	0.713253
7747.47	0.739559		7706.39	0.714958
7747.54	0.74137		7706.4	0.716693
7747.6	0.738986		7706.41	0.71844
7747.67	0.734048		7706.41	0.720206
7747.74	0.722512		7706.42	0.721982
7747.81	0.696679		7706.43	0.723768
7747.88	0.665456		7706.44	0.725544
7747.95	0.630313		7706.44	0.72732
7748.02	0.585774		7706.45	0.729086
7748.08	0.547321		7706.46	0.73083
7748.15	0.520921		7706.47	0.732563
7748.22	0.502969		7706.48	0.734265
7748.29	0.510613		7706.48	0.735934
7748.36	0.508754		7706.49	0.737571
7748.43	0.520645		7706.5	0.739165
7748.49	0.517593		7706.51	0.740716
7748.56	0.522818		7706.51	0.742213
7748.63	0.52452		7706.52	0.743655
7748.7	0.510711		7706.53	0.745032
7748.77	0.504955		7706.54	0.746345
7748.84	0.508678		7706.54	0.747581
7748.9	0.515321		7706.55	0.748751
7748.97	0.536436		7706.56	0.749835
7749.04	0.560911		7706.57	0.750841
7749.11	0.592152		7706.58	0.751759
7749.18	0.612444		7706.58	0.752589
7749.24	0.626251		7706.59	0.753331
7749.31	0.634869		7706.6	0.753974
7749.38	0.640989		7706.61	0.754518
7749.45	0.634984		7706.61	0.754964
7749.52	0.61889		7706.62	0.755319
7749.59	0.622204		7706.63	0.755566
7749.65	0.605877		7706.64	0.755723
7749.72	0.60363		7706.64	0.755771
7749.79	0.595423		7706.65	0.755729
7749.86	0.596358		7706.66	0.755589
7749.93	0.604771		7706.67	0.755349
7749.99	0.619865		7706.68	0.755011
7750.06	0.636793		7706.68	0.754594
7750.13	0.651828		7706.69	0.75408
7750.2	0.659138		7706.7	0.753487
7750.27	0.664701		7706.71	0.752807
7750.34	0.682801		7706.71	0.752051
7750.4	0.686691		7706.72	0.751228
7750.47	0.687968		7706.73	0.75033
7750.54	0.680336		7706.74	0.749375
7750.61	0.673696		7706.75	0.748357
7750.68	0.660397		7706.75	0.747285
7750.74	0.637975		7706.76	0.746169
7750.81	0.619412		7706.77	0.745009
7750.88	0.597324		7706.78	0.743808
7750.95	0.576694		7706.78	0.742575
7751.02	0.563451		7706.79	0.74132
7751.08	0.560939		7706.8	0.740045
7751.15	0.567959		7706.81	0.738749
7751.22	0.580544		7706.81	0.737444
7751.29	0.594059		7706.82	0.736138
7751.36	0.614553		7706.83	0.734825
7751.42	0.630158		7706.84	0.733513
7751.49	0.646479		7706.85	0.732212
7751.56	0.659806		7706.85	0.730924
7751.63	0.683292		7706.86	0.729649
7751.7	0.696684		7706.87	0.728396
7751.76	0.706856		7706.88	0.727166
7751.83	0.712134		7706.88	0.72596
7751.9	0.722877		7706.89	0.724778
7751.97	0.72546		7706.9	0.723629
7752.03	0.732489		7706.91	0.722505
7752.1	0.735446		7706.91	0.721424
7752.17	0.735476		7706.92	0.720368
7752.24	0.743434		7706.93	0.719347
7752.31	0.743224		7706.94	0.71837
7752.37	0.746601		7706.95	0.717427
7752.44	0.744509		7706.95	0.71652
7752.51	0.743685		7706.96	0.715647
7752.58	0.733873		7706.97	0.714819
7752.65	0.726324		7706.98	0.714026
7752.71	0.720619		7706.98	0.713267
7752.78	0.704721		7706.99	0.712535
7752.85	0.689704		7707	0.711846
7752.92	0.687032		7707.01	0.711192
7752.98	0.682551		7707.01	0.710573
7753.05	0.667382		7707.02	0.709988
7753.12	0.6589		7707.03	0.709429
7753.19	0.659523		7707.04	0.708894
7753.25	0.652527		7707.05	0.708402
7753.32	0.650103		7707.05	0.707926
7753.39	0.644707		7707.06	0.707484
7753.46	0.650964		7707.07	0.707065
7753.53	0.657791		7707.08	0.706671
7753.59	0.666234		7707.08	0.706291
7753.66	0.671153		7707.09	0.705943
7753.73	0.68344		7707.1	0.70561
7753.8	0.691812		7707.11	0.705299
7753.86	0.711847		7707.11	0.705011
7753.93	0.718828		7707.12	0.704736
7754	0.74278		7707.13	0.704474
7754.07	0.755212		7707.14	0.704233
7754.13	0.762496		7707.15	0.704005
7754.2	0.773506		7707.15	0.703779
7754.27	0.792617		7707.16	0.703574
7754.34	0.788036		7707.17	0.703372
7754.4	0.780735		7707.18	0.70318
7754.47	0.781335		7707.18	0.702999
7754.54	0.788196		7707.19	0.702819
7754.61	0.787086		7707.2	0.70264
7754.67	0.776293		7707.21	0.702462
7754.74	0.77066		7707.22	0.702293
7754.81	0.758838		7707.22	0.702115
7754.88	0.742116		7707.23	0.701938
7754.94	0.729793		7707.24	0.701759
7755.01	0.720725		7707.25	0.701581
7755.08	0.707864		7707.25	0.701392
7755.15	0.70107		7707.26	0.701194
7755.21	0.699399		7707.27	0.700985
7755.28	0.700488		7707.28	0.700775
7755.35	0.709846		7707.28	0.700546
7755.42	0.71795		7707.29	0.700315
7755.48	0.730637		7707.3	0.700065
7755.55	0.734668		7707.31	0.699804
7755.62	0.742539		7707.32	0.699541
7755.69	0.756723		7707.32	0.699259
7755.75	0.756072		7707.33	0.698957
7755.82	0.766238		7707.34	0.698654
7755.89	0.767009		7707.35	0.698341
7755.95	0.77916		7707.35	0.698018
7756.02	0.776795		7707.36	0.697676
7756.09	0.791249		7707.37	0.697333
7756.16	0.797468		7707.38	0.69699
7756.22	0.79265		7707.38	0.696637
7756.29	0.802312		7707.39	0.696276
7756.36	0.803497		7707.4	0.695915
7756.43	0.796559		7707.41	0.695555
7756.49	0.786632		7707.42	0.695205
7756.56	0.768132		7707.42	0.694847
7756.63	0.749462		7707.43	0.6945
7756.69	0.736336		7707.44	0.694165
7756.76	0.723942		7707.45	0.69384
7756.83	0.715899		7707.45	0.693528
7756.9	0.708084		7707.46	0.693228
7756.96	0.711611		7707.47	0.692941
7757.03	0.720548		7707.48	0.692675
7757.1	0.724512		7707.48	0.692432
7757.17	0.7381		7707.49	0.692202
7757.23	0.736596		7707.5	0.692004
7757.3	0.732823		7707.51	0.691819
7757.37	0.729686		7707.52	0.691658
7757.43	0.721454		7707.52	0.69153
7757.5	0.714096		7707.53	0.691415
7757.57	0.704857		7707.54	0.691334
7757.64	0.704263		7707.55	0.691276
7757.7	0.707831		7707.55	0.691242
7757.77	0.718961		7707.56	0.691232
7757.84	0.717446		7707.57	0.691246
7757.9	0.724077		7707.58	0.691274
7757.97	0.722481		7707.59	0.691335
7758.04	0.713291		7707.59	0.69142
7758.1	0.715986		7707.6	0.691519
7758.17	0.712773		7707.61	0.691633
7758.24	0.708454		7707.62	0.691779
7758.31	0.713507		7707.62	0.691931
7758.37	0.712142		7707.63	0.692114
7758.44	0.708345		7707.64	0.692302
7758.51	0.710763		7707.65	0.692512
7758.57	0.707145		7707.65	0.692736
7758.64	0.70738		7707.66	0.692983
7758.71	0.705988		7707.67	0.693242
7758.77	0.705599		7707.68	0.693524
7758.84	0.708575		7707.69	0.693818
7758.91	0.72111		7707.69	0.694134
7758.98	0.708266		7707.7	0.694463
7759.04	0.721751		7707.71	0.694822
7759.11	0.714254		7707.72	0.695202
7759.18	0.710731		7707.72	0.695604
7759.24	0.716339		7707.73	0.696036
7759.31	0.714122		7707.74	0.69649
7759.38	0.71967		7707.75	0.696982
7759.44	0.718007		7707.75	0.697506
7759.51	0.717017		7707.76	0.698059
7759.58	0.710609		7707.77	0.698653
7759.64	0.699924		7707.78	0.699295
7759.71	0.702328		7707.79	0.699977
7759.78	0.700698		7707.79	0.700698
7759.84	0.706354		7707.8	0.701478
7759.91	0.694911		7707.81	0.702308
7759.98	0.688875		7707.82	0.703186
7760.04	0.680966		7707.82	0.704115
7760.11	0.681532		7707.83	0.705111
7760.18	0.685342		7707.84	0.706157
7760.24	0.697411		7707.85	0.707262
7760.31	0.701811		7707.85	0.708435
7760.38	0.706788		7707.86	0.709658
7760.44	0.715554		7707.87	0.71095
7760.51	0.712323		7707.88	0.712292
7760.58	0.718612		7707.89	0.713693
7760.65	0.722997		7707.89	0.715162
7760.71	0.7253		7707.9	0.716672
7760.78	0.735293		7707.91	0.718241
7760.85	0.737059		7707.92	0.719859
7760.91	0.744006		7707.92	0.721526
7760.98	0.746683		7707.93	0.723232
7761.04	0.752902		7707.94	0.724978
7761.11	0.761309		7707.95	0.726763
7761.18	0.77375		7707.96	0.728567
7761.24	0.78376		7707.96	0.730399
7761.31	0.787491		7707.97	0.732241
7761.38	0.780772		7707.98	0.734101
7761.44	0.780621		7707.99	0.735968
7761.51	0.786677		7707.99	0.737833
7761.58	0.771443		7708	0.739686
7761.64	0.773675		7708.01	0.741526
7761.71	0.758212		7708.02	0.743343
7761.78	0.75771		7708.02	0.745135
7761.84	0.735239		7708.03	0.746884
7761.91	0.717651		7708.04	0.748597
7761.98	0.707108		7708.05	0.750265
7762.04	0.692267		7708.06	0.751878
7762.11	0.691031		7708.06	0.753425
7762.18	0.689919		7708.07	0.754905
7762.24	0.693095		7708.08	0.756317
7762.31	0.700085		7708.09	0.757653
7762.38	0.707673		7708.09	0.75891
7762.44	0.72055		7708.1	0.760071
7762.51	0.737354		7708.11	0.761152
7762.57	0.749288		7708.12	0.762143
7762.64	0.764986		7708.12	0.763037
7762.71	0.757375		7708.13	0.763832
7762.77	0.75831		7708.14	0.764536
7762.84	0.758262		7708.15	0.765142
7762.91	0.758556		7708.16	0.765649
7762.97	0.756115		7708.16	0.766057
7763.04	0.745168		7708.17	0.766366
7763.11	0.747224		7708.18	0.766586
7763.17	0.752061		7708.19	0.766708
7763.24	0.75247		7708.19	0.766751
7763.31	0.75141		7708.2	0.766697
7763.37	0.758265		7708.21	0.766566
7763.44	0.757691		7708.22	0.766358
7763.5	0.764782		7708.22	0.766073
7763.57	0.76979		7708.23	0.765714
7763.64	0.762084		7708.24	0.765299
7763.7	0.75364		7708.25	0.76482
7763.77	0.754947		7708.26	0.764297
7763.84	0.755378		7708.26	0.763721
7763.9	0.749845		7708.27	0.763102
7763.97	0.741879		7708.28	0.762461
7764.03	0.726244		7708.29	0.76178
7764.1	0.716485		7708.29	0.761077
7764.17	0.703152		7708.3	0.760364
7764.23	0.694927		7708.31	0.759633
7764.3	0.695665		7708.32	0.758893
7764.36	0.685551		7708.33	0.758163
7764.43	0.692831		7708.33	0.757436
7764.5	0.698642		7708.34	0.756711
7764.56	0.70389		7708.35	0.756
7764.63	0.721117		7708.36	0.75531
7764.7	0.733876		7708.36	0.754644
7764.76	0.746206		7708.37	0.754002
7764.83	0.761304		7708.38	0.753383
7764.89	0.773016		7708.39	0.752789
7764.96	0.776614		7708.39	0.752228
7765.03	0.773162		7708.4	0.7517
7765.09	0.758251		7708.41	0.751207
7765.16	0.748505		7708.42	0.750746
7765.22	0.729563		7708.43	0.75031
7765.29	0.71106		7708.43	0.749916
7765.36	0.695845		7708.44	0.749546
7765.42	0.684156		7708.45	0.749209
7765.49	0.675178		7708.46	0.748895
7765.55	0.662261		7708.46	0.748612
7765.62	0.66385		7708.47	0.748343
7765.69	0.671182		7708.48	0.748104
7765.75	0.678469		7708.49	0.747878
7765.82	0.68493		7708.49	0.747663
7765.88	0.701423		7708.5	0.747469
7765.95	0.723572		7708.51	0.747276
7766.02	0.731859		7708.52	0.747094
7766.08	0.746003		7708.53	0.746912
7766.15	0.762216		7708.53	0.746731
7766.21	0.773676		7708.54	0.746549
7766.28	0.785694		7708.55	0.746358
7766.35	0.789419		7708.56	0.746157
7766.41	0.789786		7708.56	0.745946
7766.48	0.777111		7708.57	0.745717
7766.54	0.769034		7708.58	0.745476
7766.61	0.755326		7708.59	0.745226
7766.68	0.74084		7708.59	0.744947
7766.74	0.732934		7708.6	0.744657
7766.81	0.737797		7708.61	0.74434
7766.87	0.734436		7708.62	0.744003
7766.94	0.737203		7708.63	0.743657
7767	0.735138		7708.63	0.743284
7767.07	0.732918		7708.64	0.742883
7767.14	0.724982		7708.65	0.742474
7767.2	0.707903		7708.66	0.742047
7767.27	0.683512		7708.66	0.741604
7767.33	0.645262		7708.67	0.741154
7767.4	0.626087		7708.68	0.740688
7767.47	0.614803		7708.69	0.740206
7767.53	0.617144		7708.7	0.739728
7767.6	0.622901		7708.7	0.739236
7767.66	0.631764		7708.71	0.738749
7767.73	0.646762		7708.72	0.738257
7767.79	0.653039		7708.73	0.737761
7767.86	0.669491		7708.73	0.737281
7767.93	0.677862		7708.74	0.736806
7767.99	0.692035		7708.75	0.736329
7768.06	0.70376		7708.76	0.735877
7768.12	0.715817		7708.76	0.735432
7768.19	0.726797		7708.77	0.735003
7768.25	0.735374		7708.78	0.734582
7768.32	0.73404		7708.79	0.734186
7768.38	0.740936		7708.8	0.733806
7768.45	0.752861		7708.8	0.733442
7768.52	0.760712		7708.81	0.733094
7768.58	0.769166		7708.82	0.732771
7768.65	0.777326		7708.83	0.732463
7768.71	0.782244		7708.83	0.73217
7768.78	0.78059		7708.84	0.731901
7768.84	0.767011		7708.85	0.731645
7768.91	0.762886		7708.86	0.731403
7768.98	0.753597		7708.86	0.731174
7769.04	0.735437		7708.87	0.730966
7769.11	0.729693		7708.88	0.73076
7769.17	0.734257		7708.89	0.730564
7769.24	0.734775		7708.9	0.730378
7769.3	0.738935		7708.9	0.730193
7769.37	0.747738		7708.91	0.730015
7769.43	0.747068		7708.92	0.729845
7769.5	0.739726		7708.93	0.729664
7769.56	0.75082		7708.93	0.729488
7769.63	0.763933		7708.94	0.729309
7769.7	0.764141		7708.95	0.729125
7769.76	0.767789		7708.96	0.728936
7769.83	0.763745		7708.96	0.728741
7769.89	0.757229		7708.97	0.72854
7769.96	0.740698		7708.98	0.728323
7770.02	0.739408		7708.99	0.728108
7770.09	0.737923		7709	0.727877
7770.15	0.727651		7709	0.727638
7770.22	0.734839		7709.01	0.727382
7770.28	0.755439		7709.02	0.727126
7770.35	0.778392		7709.03	0.726863
7770.41	0.794636		7709.03	0.726583
7770.48	0.803828		7709.04	0.726295
7770.55	0.806776		7709.05	0.726008
7770.61	0.813814		7709.06	0.725705
7770.68	0.796742		7709.07	0.725404
7770.74	0.780968		7709.07	0.725096
7770.81	0.770571		7709.08	0.724792
7770.87	0.762087		7709.09	0.724481
7770.94	0.751937		7709.1	0.724166
7771	0.748595		7709.1	0.723864
7771.07	0.745501		7709.11	0.723558
7771.13	0.738557		7709.12	0.723249
7771.2	0.733329		7709.13	0.722956
7771.26	0.737777		7709.13	0.722671
7771.33	0.73825		7709.14	0.722393
7771.39	0.738467		7709.15	0.722134
7771.46	0.746927		7709.16	0.721884
7771.52	0.745477		7709.17	0.721644
7771.59	0.73924		7709.17	0.721425
7771.65	0.72658		7709.18	0.721217
7771.72	0.724586		7709.19	0.721031
7771.78	0.720072		7709.2	0.720867
7771.85	0.721801		7709.2	0.720726
7771.92	0.726155		7709.21	0.720609
7771.98	0.73745		7709.22	0.720515
7772.05	0.742475		7709.23	0.720455
7772.11	0.756921		7709.23	0.720412
7772.18	0.76119		7709.24	0.720403
7772.24	0.775772		7709.25	0.72042
7772.31	0.782879		7709.26	0.720463
7772.37	0.795863		7709.27	0.720542
7772.44	0.796913		7709.27	0.720657
7772.5	0.79767		7709.28	0.7208
7772.57	0.798692		7709.29	0.720969
7772.63	0.790447		7709.3	0.721176
7772.7	0.777627		7709.3	0.72141
7772.76	0.746333		7709.31	0.721681
7772.83	0.719622		7709.32	0.72198
7772.89	0.694397		7709.33	0.722307
7772.96	0.6865		7709.34	0.722662
7773.02	0.676051		7709.34	0.723053
7773.09	0.677182		7709.35	0.723463
7773.15	0.687488		7709.36	0.7239
7773.22	0.701503		7709.37	0.724355
7773.28	0.716644		7709.37	0.724829
7773.35	0.714332		7709.38	0.725329
7773.41	0.711085		7709.39	0.725837
7773.48	0.712217		7709.4	0.726362
7773.54	0.704086		7709.4	0.726904
7773.61	0.701214		7709.41	0.727444
7773.67	0.704036		7709.42	0.727991
7773.74	0.702053		7709.43	0.728544
7773.8	0.699607		7709.44	0.729094
7773.87	0.698186		7709.44	0.729631
7773.93	0.698497		7709.45	0.730173
7774	0.711901		7709.46	0.730692
7774.06	0.72104		7709.47	0.731205
7774.12	0.735699		7709.47	0.731695
7774.19	0.756877		7709.48	0.732168
7774.25	0.769029		7709.49	0.732617
7774.32	0.777893		7709.5	0.733039
7774.38	0.796864		7709.5	0.733435
7774.45	0.794003		7709.51	0.733794
7774.51	0.79734		7709.52	0.734125
7774.58	0.793544		7709.53	0.73441
7774.64	0.799872		7709.54	0.734664
7774.71	0.786039		7709.54	0.734871
7774.77	0.788292		7709.55	0.735038
7774.84	0.788889		7709.56	0.735155
7774.9	0.789388		7709.57	0.73523
7774.97	0.789997		7709.57	0.735255
7775.03	0.79361		7709.58	0.735227
7775.1	0.806586		7709.59	0.735147
7775.16	0.80754		7709.6	0.735005
7775.23	0.812658		7709.6	0.734817
7775.29	0.807499		7709.61	0.734566
7775.35	0.808111		7709.62	0.73426
7775.42	0.801475		7709.63	0.733889
7775.48	0.791949		7709.64	0.733461
7775.55	0.783574		7709.64	0.732967
7775.61	0.781793		7709.65	0.732415
7775.68	0.773332		7709.66	0.731788
7775.74	0.767907		7709.67	0.731092
7775.81	0.769136		7709.67	0.730338
7775.87	0.764279		7709.68	0.729507
7775.94	0.771476		7709.69	0.728598
7776	0.777759		7709.7	0.727621
7776.07	0.775102		7709.7	0.726575
7776.13	0.770661		7709.71	0.725451
7776.19	0.764959		7709.72	0.72424
7776.26	0.759444		7709.73	0.72296
7776.32	0.751512		7709.74	0.721593
7776.39	0.745966		7709.74	0.720149
7776.45	0.738587		7709.75	0.718619
7776.52	0.73771		7709.76	0.717012
7776.58	0.736365		7709.77	0.71531
7776.65	0.737482		7709.77	0.713532
7776.71	0.734516		7709.78	0.71167
7776.78	0.750926		7709.79	0.709715
7776.84	0.767504		7709.8	0.707686
7776.9	0.784035		7709.81	0.705565
7776.97	0.792028		7709.81	0.703362
7777.03	0.804803		7709.82	0.701079
7777.1	0.815415		7709.83	0.698706
7777.16	0.821342		7709.84	0.696254
7777.23	0.819847		7709.84	0.693732
7777.29	0.817644		7709.85	0.691124
7777.36	0.804915		7709.86	0.688448
7777.42	0.80412		7709.87	0.685697
7777.48	0.793864		7709.87	0.682871
7777.55	0.779695		7709.88	0.679989
7777.61	0.777137		7709.89	0.677043
7777.68	0.770088		7709.9	0.674034
7777.74	0.767386		7709.91	0.670982
7777.81	0.760759		7709.91	0.667868
7777.87	0.762414		7709.92	0.664711
7777.93	0.766654		7709.93	0.661523
7778	0.772403		7709.94	0.658293
7778.06	0.788483		7709.94	0.655033
7778.13	0.797789		7709.95	0.651751
7778.19	0.816278		7709.96	0.648449
7778.26	0.828324		7709.97	0.645136
7778.32	0.82891		7709.97	0.641813
7778.38	0.826021		7709.98	0.638488
7778.45	0.817434		7709.99	0.635164
7778.51	0.805395		7710	0.631848
7778.58	0.79376		7710.01	0.628542
7778.64	0.789005		7710.01	0.625254
7778.71	0.76616		7710.02	0.621995
7778.77	0.757412		7710.03	0.618763
7778.83	0.743222		7710.04	0.61556
7778.9	0.72953		7710.04	0.612394
7778.96	0.733044		7710.05	0.609274
7779.03	0.73228		7710.06	0.606201
7779.09	0.734858		7710.07	0.603174
7779.15	0.750326		7710.08	0.600202
7779.22	0.774738		7710.08	0.597285
7779.28	0.787547		7710.09	0.594432
7779.35	0.804883		7710.1	0.591632
7779.41	0.822085		7710.11	0.588914
7779.48	0.833163		7710.11	0.586249
7779.54	0.837209		7710.12	0.583665
7779.6	0.844647		7710.13	0.581151
7779.67	0.834824		7710.14	0.578716
7779.73	0.828708		7710.14	0.57636
7779.8	0.818324		7710.15	0.574082
7779.86	0.805635		7710.16	0.571891
7779.92	0.799387		7710.17	0.569777
7779.99	0.786387		7710.18	0.567757
7780.05	0.767446		7710.18	0.565822
7780.12	0.744585		7710.19	0.56398
7780.18	0.723913		7710.2	0.562231
7780.24	0.683019		7710.21	0.560574
7780.31	0.640202		7710.21	0.559027
7780.37	0.606152		7710.22	0.557571
7780.44	0.581891		7710.23	0.556224
7780.5	0.568661		7710.24	0.554975
7780.56	0.571003		7710.24	0.553844
7780.63	0.585125		7710.25	0.55282
7780.69	0.603645		7710.26	0.551902
7780.76	0.631722		7710.27	0.55111
7780.82	0.665998		7710.28	0.550442
7780.88	0.692282		7710.28	0.549889
7780.95	0.711547		7710.29	0.549461
7781.01	0.730554		7710.3	0.549165
7781.07	0.738494		7710.31	0.548994
7781.14	0.743064		7710.31	0.548964
7781.2	0.730594		7710.32	0.549059
7781.27	0.732421		7710.33	0.549295
7781.33	0.724964		7710.34	0.549674
7781.39	0.718674		7710.35	0.550187
7781.46	0.726725		7710.35	0.550842
7781.52	0.723796		7710.36	0.55164
7781.59	0.729904		7710.37	0.552581
7781.65	0.740811		7710.38	0.553665
7781.71	0.750965		7710.38	0.554885
7781.78	0.758442		7710.39	0.556249
7781.84	0.760114		7710.4	0.557757
7781.9	0.768452		7710.41	0.559401
7781.97	0.781011		7710.41	0.561172
7782.03	0.79032		7710.42	0.563089
7782.1	0.794391		7710.43	0.565125
7782.16	0.80352		7710.44	0.567289
7782.22	0.805679		7710.45	0.569582
7782.29	0.793865		7710.45	0.571986
7782.35	0.8096		7710.46	0.574501
7782.41	0.791847		7710.47	0.577118
7782.48	0.780052		7710.48	0.579848
7782.54	0.770912		7710.48	0.582671
7782.61	0.75271		7710.49	0.585579
7782.67	0.737119		7710.5	0.588563
7782.73	0.724736		7710.51	0.591633
7782.8	0.717059		7710.51	0.59477
7782.86	0.708608		7710.52	0.597974
7782.92	0.712252		7710.53	0.601227
7782.99	0.710458		7710.54	0.60453
7783.05	0.715375		7710.55	0.607882
7783.11	0.70815		7710.55	0.611256
7783.18	0.703196		7710.56	0.614669
7783.24	0.702168		7710.57	0.618104
7783.3	0.706827		7710.58	0.621552
7783.37	0.710313		7710.58	0.625003
7783.43	0.718456		7710.59	0.628465
7783.5	0.712548		7710.6	0.631921
7783.56	0.702193		7710.61	0.63538
7783.62	0.690814		7710.61	0.638822
7783.69	0.695025		7710.62	0.642239
7783.75	0.689371		7710.63	0.645648
7783.81	0.679844		7710.64	0.649022
7783.88	0.684444		7710.65	0.652369
7783.94	0.684856		7710.65	0.655689
7784	0.688535		7710.66	0.658973
7784.07	0.695231		7710.67	0.66222
7784.13	0.704362		7710.68	0.665421
7784.19	0.704795		7710.68	0.668584
7784.26	0.712897		7710.69	0.671701
7784.32	0.715515		7710.7	0.67477
7784.38	0.731802		7710.71	0.677791
7784.45	0.74254		7710.72	0.680764
7784.51	0.753576		7710.72	0.683679
7784.57	0.759493		7710.73	0.686545
7784.64	0.760145		7710.74	0.689362
7784.7	0.753187		7710.75	0.69212
7784.76	0.756432		7710.75	0.694818
7784.83	0.751447		7710.76	0.697467
7784.89	0.741324		7710.77	0.700055
7784.95	0.742546		7710.78	0.702583
7785.02	0.741626		7710.78	0.705041
7785.08	0.74046		7710.79	0.707448
7785.14	0.736091		7710.8	0.709793
7785.21	0.741478		7710.81	0.712077
7785.27	0.748856		7710.82	0.714299
7785.33	0.755728		7710.82	0.71645
7785.4	0.763237		7710.83	0.718539
7785.46	0.765737		7710.84	0.720567
7785.52	0.768601		7710.85	0.722523
7785.59	0.773729		7710.85	0.724416
7785.65	0.772529		7710.86	0.726239
7785.71	0.76197		7710.87	0.72799
7785.78	0.75556		7710.88	0.729679
7785.84	0.750437		7710.88	0.731306
7785.9	0.739453		7710.89	0.732853
7785.97	0.728099		7710.9	0.734339
7786.03	0.728407		7710.91	0.735754
7786.09	0.716899		7710.92	0.737108
7786.16	0.709871		7710.92	0.738392
7786.22	0.709683		7710.93	0.739607
7786.28	0.70149		7710.94	0.740762
7786.35	0.696611		7710.95	0.741839
7786.41	0.704683		7710.95	0.742865
7786.47	0.708142		7710.96	0.743815
7786.53	0.721422		7710.97	0.744715
7786.6	0.724266		7710.98	0.74554
7786.66	0.726576		7710.98	0.746315
7786.72	0.731546		7710.99	0.747025
7786.79	0.725538		7711	0.747668
7786.85	0.731457		7711.01	0.748256
7786.91	0.736669		7711.02	0.748787
7786.98	0.748309		7711.02	0.749263
7787.04	0.755411		7711.03	0.749683
7787.1	0.753422		7711.04	0.750039
7787.17	0.754828		7711.05	0.750341
7787.23	0.747196		7711.05	0.750597
7787.29	0.753573		7711.06	0.750789
7787.35	0.755275		7711.07	0.750919
7787.42	0.765865		7711.08	0.751003
7787.48	0.770814		7711.09	0.751033
7787.54	0.775742		7711.09	0.751001
7787.61	0.779363		7711.1	0.750914
7787.67	0.789132		7711.11	0.750774
7787.73	0.794738		7711.12	0.750571
7787.8	0.805018		7711.12	0.750323
7787.86	0.793213		7711.13	0.750012
7787.92	0.798236		7711.14	0.749647
7787.98	0.794099		7711.15	0.74922
7788.05	0.78899		7711.15	0.748738
7788.11	0.791853		7711.16	0.748203
7788.17	0.782573		7711.17	0.747604
7788.24	0.772479		7711.18	0.746952
7788.3	0.766687		7711.19	0.746245
7788.36	0.745958		7711.19	0.745485
7788.42	0.71132		7711.2	0.744671
7788.49	0.684381		7711.21	0.743803
7788.55	0.645528		7711.22	0.742881
7788.61	0.603118		7711.22	0.741906
7788.68	0.561244		7711.23	0.740886
7788.74	0.536759		7711.24	0.739813
7788.8	0.511913		7711.25	0.738696
7788.86	0.495051		7711.25	0.737544
7788.93	0.485516		7711.26	0.73634
7788.99	0.492805		7711.27	0.735111
7789.05	0.509129		7711.28	0.733838
7789.12	0.525122		7711.29	0.732532
7789.18	0.550287		7711.29	0.731202
7789.24	0.577881		7711.3	0.729848
7789.3	0.606855		7711.31	0.728479
7789.37	0.627225		7711.32	0.727087
7789.43	0.660151		7711.32	0.725682
7789.49	0.676973		7711.33	0.724263
7789.55	0.700924		7711.34	0.722849
7789.62	0.72021		7711.35	0.721422
7789.68	0.73562		7711.36	0.72001
7789.74	0.736584		7711.36	0.718605
7789.8	0.736878		7711.37	0.717206
7789.87	0.741403		7711.38	0.715823
7789.93	0.73934		7711.39	0.714465
7789.99	0.736094		7711.39	0.713132
7790.06	0.731687		7711.4	0.711826
7790.12	0.720211		7711.41	0.710555
7790.18	0.716204		7711.42	0.709319
7790.24	0.712205		7711.42	0.708128
7790.31	0.718057		7711.43	0.706982
7790.37	0.715873		7711.44	0.705891
7790.43	0.723514		7711.45	0.704854
7790.49	0.729203		7711.46	0.703863
7790.56	0.730247		7711.46	0.702944
7790.62	0.739251		7711.47	0.70209
7790.68	0.747395		7711.48	0.7013
7790.74	0.762512		7711.49	0.700584
7790.81	0.781618		7711.49	0.699941
7790.87	0.784088		7711.5	0.699372
7790.93	0.785035		7711.51	0.698894
7790.99	0.788055		7711.52	0.69849
7791.06	0.776498		7711.52	0.698179
7791.12	0.758991		7711.53	0.697959
7791.18	0.745169		7711.54	0.697822
7791.24	0.723032		7711.55	0.697787
7791.31	0.713629		7711.56	0.697844
7791.37	0.710879		7711.56	0.697992
7791.43	0.712097		7711.57	0.698251
7791.49	0.712013		7711.58	0.698602
7791.56	0.718393		7711.59	0.699062
7791.62	0.718659		7711.59	0.699615
7791.68	0.719899		7711.6	0.700278
7791.74	0.733202		7711.61	0.701041
7791.81	0.726204		7711.62	0.701914
7791.87	0.730606		7711.62	0.702887
7791.93	0.738706		7711.63	0.70396
7791.99	0.743054		7711.64	0.705134
7792.05	0.754372		7711.65	0.706416
7792.12	0.762653		7711.66	0.707798
7792.18	0.766111		7711.66	0.70927
7792.24	0.781413		7711.67	0.710841
7792.3	0.792187		7711.68	0.712511
7792.37	0.799952		7711.69	0.714269
7792.43	0.803754		7711.69	0.716108
7792.49	0.799536		7711.7	0.718044
7792.55	0.799921		7711.71	0.72005
7792.62	0.788865		7711.72	0.722144
7792.68	0.781978		7711.73	0.724298
7792.74	0.775234		7711.73	0.726529
7792.8	0.763727		7711.74	0.728819
7792.86	0.752956		7711.75	0.731176
7792.93	0.746699		7711.76	0.733573
7792.99	0.741236		7711.76	0.736028
7793.05	0.73978		7711.77	0.738521
7793.11	0.735525		7711.78	0.741052
7793.18	0.740514		7711.79	0.743611
7793.24	0.743524		7711.79	0.746198
7793.3	0.750231		7711.8	0.748803
7793.36	0.766203		7711.81	0.751416
7793.42	0.766531		7711.82	0.754036
7793.49	0.7711		7711.83	0.756655
7793.55	0.782825		7711.83	0.759271
7793.61	0.782807		7711.84	0.761874
7793.67	0.796768		7711.85	0.764455
7793.73	0.808005		7711.86	0.767013
7793.8	0.811967		7711.86	0.769539
7793.86	0.821472		7711.87	0.772022
7793.92	0.818862		7711.88	0.774471
7793.98	0.82378		7711.89	0.776868
7794.05	0.81986		7711.89	0.779211
7794.11	0.815238		7711.9	0.7815
7794.17	0.802549		7711.91	0.783717
7794.23	0.792639		7711.92	0.78587
7794.29	0.784153		7711.93	0.787958
7794.36	0.777059		7711.93	0.789962
7794.42	0.770569		7711.94	0.791883
7794.48	0.767157		7711.95	0.793719
7794.54	0.748026		7711.96	0.79547
7794.6	0.748204		7711.96	0.797127
7794.67	0.737389		7711.97	0.798689
7794.73	0.737901		7711.98	0.800147
7794.79	0.742053		7711.99	0.801518
7794.85	0.734897		7712	0.802775
7794.98	0.745629		7712	0.803927
7795.04	0.735889		7712.01	0.804974
7795.1	0.751573		7712.02	0.805915
7795.16	0.740111		7712.03	0.80675
7795.22	0.741949		7712.03	0.807462
7795.28	0.752975		7712.04	0.808067
7795.35	0.7542		7712.05	0.808558
7795.41	0.760501		7712.06	0.808934
7795.47	0.777067		7712.06	0.809194
7795.53	0.784881		7712.07	0.80934
7795.59	0.79114		7712.08	0.809372
7795.66	0.797971		7712.09	0.80928
7795.72	0.800301		7712.1	0.809082
7795.78	0.802056		7712.1	0.808762
7795.84	0.801307		7712.11	0.808329
7795.9	0.795101		7712.12	0.807773
7795.96	0.80115		7712.13	0.807113
7796.03	0.812494		7712.13	0.806332
7796.09	0.805052		7712.14	0.805438
7796.15	0.800443		7712.15	0.804424
7796.21	0.780243		7712.16	0.803309
7796.27	0.777508		7712.16	0.802073
7796.34	0.760202		7712.17	0.800736
7796.4	0.755163		7712.18	0.799281
7796.46	0.750759		7712.19	0.797726
7796.52	0.756716		7712.2	0.796054
7796.71	0.791011		7712.2	0.794282
7796.77	0.790874		7712.21	0.792394
7796.83	0.800544		7712.22	0.790409
7796.89	0.789715		7712.23	0.788326
7796.95	0.789107		7712.23	0.786128
7797.01	0.773453		7712.24	0.783843
7797.08	0.761034		7712.25	0.781445
7797.14	0.749898		7712.26	0.778961
7797.2	0.723607		7712.27	0.776373
7797.26	0.700694		7712.27	0.773691
7797.32	0.67485		7712.28	0.770915
7797.38	0.642032		7712.29	0.768056
7797.45	0.608863		7712.3	0.765095
7797.51	0.587279		7712.3	0.762051
7797.57	0.580283		7712.31	0.758915
7797.63	0.590429		7712.32	0.755705
7797.69	0.61005		7712.33	0.752405
7797.75	0.643544		7712.33	0.749023
7797.81	0.67111		7712.34	0.74556
7797.88	0.698918		7712.35	0.742034
7797.94	0.726572		7712.36	0.738428
7798	0.75015		7712.37	0.73475
7798.06	0.769846		7712.37	0.731001
7798.12	0.794599		7712.38	0.7272
7798.18	0.812268		7712.39	0.723327
7798.25	0.81347		7712.4	0.719403
7798.31	0.818542		7712.4	0.715426
7798.37	0.808443		7712.41	0.711397
7798.43	0.809699		7712.42	0.707334
7798.61	0.797771		7712.43	0.703219
7798.68	0.790142		7712.43	0.69908
7798.74	0.79447		7712.44	0.694907
7798.8	0.779396		7712.45	0.690718
7798.86	0.776863		7712.46	0.686504
7798.92	0.779676		7712.47	0.682284
7798.98	0.778937		7712.47	0.678057
7799.04	0.768088		7712.48	0.673824
7799.1	0.767495		7712.49	0.669611
7799.17	0.76336		7712.5	0.665409
7799.23	0.768182		7712.5	0.661237
7799.29	0.763233		7712.51	0.657085
7799.35	0.771166		7712.52	0.652971
7799.41	0.781912		7712.53	0.648913
7799.47	0.79008		7712.53	0.644902
7799.53	0.791949		7712.54	0.640947
7799.6	0.802338		7712.55	0.637067
7799.66	0.804292		7712.56	0.63326
7799.72	0.796586		7712.57	0.629536
7799.84	0.75509		7712.57	0.625895
7799.9	0.728098		7712.58	0.622364
7799.96	0.702817		7712.59	0.618934
7800.02	0.690131		7712.6	0.615605
7800.09	0.663419		7712.6	0.612403
7800.15	0.654925		7712.61	0.60932
7800.21	0.652589		7712.62	0.606365
7800.27	0.658682		7712.63	0.603538
7800.33	0.671666		7712.64	0.600857
7800.39	0.685985		7712.64	0.598313
7800.45	0.701003		7712.65	0.595924
7800.51	0.717694		7712.66	0.593672
7800.57	0.725952		7712.67	0.591575
7800.7	0.74853		7712.67	0.589633
7800.82	0.755001		7712.68	0.587847
7800.88	0.765654		7712.69	0.586216
7800.94	0.775829		7712.7	0.584741
7801	0.768277		7712.7	0.583422
7801.06	0.777176		7712.71	0.582258
7801.12	0.777664		7712.72	0.581251
7801.19	0.786255		7712.73	0.5804
7801.25	0.795214		7712.74	0.579705
7801.31	0.80827		7712.74	0.579148
7801.37	0.813845		7712.75	0.578748
7801.43	0.820542		7712.76	0.578478
7801.49	0.81419		7712.77	0.578365
7801.55	0.820774		7712.77	0.578373
7801.61	0.826424		7712.78	0.578519
7801.67	0.829623		7712.79	0.578796
7801.74	0.836337		7712.8	0.579194
7801.8	0.844782		7712.81	0.579705
7801.86	0.856412		7712.81	0.580328
7801.98	0.864935		7712.82	0.581063
7802.04	0.868102		7712.83	0.581902
7802.1	0.859463		7712.84	0.582835
7802.16	0.854061		7712.84	0.583863
7802.22	0.835127		7712.85	0.584976
7802.28	0.816801		7712.86	0.586166
7802.34	0.778065		7712.87	0.587433
7802.41	0.756379		7712.87	0.588776
7802.47	0.735172		7712.88	0.590186
7802.53	0.731916		7712.89	0.591655
7802.59	0.742791		7712.9	0.593183
7802.65	0.743635		7712.91	0.59476
7802.71	0.754991		7712.91	0.596386
7802.77	0.758111		7712.92	0.598061
7802.83	0.76484		7712.93	0.599768
7802.89	0.781129		7712.94	0.601514
7802.95	0.80565		7712.94	0.603301
7803.01	0.819601		7712.95	0.60511
7803.07	0.838816		7712.96	0.60695
7803.14	0.847013		7712.97	0.608812
7803.2	0.853879		7712.97	0.610697
7803.26	0.85565		7712.98	0.612603
7803.32	0.851259		7712.99	0.614522
7803.38	0.858537		7713	0.616454
7803.44	0.857573		7713.01	0.618399
7803.5	0.854233		7713.01	0.620356
7803.56	0.850541		7713.02	0.622327
7803.62	0.8501		7713.03	0.624302
7803.68	0.843464		7713.04	0.626281
7803.74	0.838651		7713.04	0.628264
7803.8	0.832612		7713.05	0.63025
7803.86	0.828791		7713.06	0.632241
7803.92	0.82718		7713.07	0.634227
7803.99	0.827349		7713.07	0.636217
7804.05	0.831189		7713.08	0.638202
7804.11	0.823062		7713.09	0.640183
7804.17	0.823615		7713.1	0.642158
7804.23	0.804716		7713.11	0.644129
7804.29	0.801149		7713.11	0.646095
7804.35	0.792801		7713.12	0.648047
7804.41	0.782338		7713.13	0.649985
7804.47	0.773177		7713.14	0.651918
7804.53	0.759844		7713.14	0.653838
7804.59	0.754654		7713.15	0.655744
7804.65	0.766861		7713.16	0.657626
7804.71	0.768731		7713.17	0.659495
7804.77	0.77844		7713.18	0.661341
7804.83	0.795435		7713.18	0.663173
7804.89	0.801773		7713.19	0.664973
7804.95	0.813951		7713.2	0.66675
7805.02	0.831666		7713.21	0.668503
7805.08	0.846603		7713.21	0.670233
7805.14	0.851094		7713.22	0.671931
7805.2	0.858459		7713.23	0.673587
7805.26	0.859482		7713.24	0.675219
7805.32	0.857271		7713.24	0.676819
7805.38	0.850602		7713.25	0.678377
7805.44	0.841014		7713.26	0.679901
7805.5	0.827024		7713.27	0.681384
7805.56	0.814995		7713.28	0.682824
7805.62	0.805313		7713.28	0.684222
7805.68	0.803738		7713.29	0.685577
7805.74	0.791728		7713.3	0.686889
7805.8	0.792798		7713.31	0.688158
7805.86	0.798349		7713.31	0.689375
7805.92	0.794527		7713.32	0.69054
7805.98	0.78712		7713.33	0.691662
7806.04	0.783705		7713.34	0.69274
7806.1	0.781431		7713.34	0.693756
7806.16	0.781082		7713.35	0.694728
7806.22	0.78128		7713.36	0.695648
7806.28	0.778277		7713.37	0.696514
7806.34	0.769647		7713.38	0.697336
7806.4	0.771014		7713.38	0.698105
7806.47	0.76993		7713.39	0.698821
7806.53	0.771798		7713.4	0.699483
7806.59	0.789656		7713.41	0.700101
7806.65	0.801913		7713.41	0.700675
7806.71	0.810946		7713.42	0.701195
7806.77	0.811738		7713.43	0.701671
7806.83	0.818693		7713.44	0.702094
7806.89	0.830787		7713.45	0.702481
7806.95	0.834461		7713.45	0.702824
7807.01	0.839117		7713.46	0.703123
7807.07	0.842755		7713.47	0.703378
7807.13	0.849566		7713.48	0.703598
7807.19	0.841011		7713.48	0.703784
7807.25	0.825695		7713.49	0.703925
7807.31	0.828018		7713.5	0.704041
7807.37	0.81128		7713.51	0.704114
7807.43	0.79604		7713.51	0.704161
7807.49	0.777552		7713.52	0.704174
7807.55	0.747829		7713.53	0.704153
7807.61	0.743194		7713.54	0.704107
7807.67	0.72018		7713.55	0.704037
7807.73	0.693676		7713.55	0.703932
7807.79	0.677285		7713.56	0.703795
7807.85	0.655408		7713.57	0.703642
7807.91	0.668921		7713.58	0.703455
7807.97	0.690196		7713.58	0.703236
7808.03	0.69965		7713.59	0.702992
7808.09	0.72585		7713.6	0.702725
7808.15	0.747935		7713.61	0.702424
7808.21	0.758732		7713.61	0.7021
7808.27	0.749789		7713.62	0.701733
7808.33	0.746844		7713.63	0.701343
7808.39	0.737353		7713.64	0.70092
7808.45	0.718694		7713.65	0.700464
7808.57	0.726854		7713.65	0.699966
7808.63	0.73226		7713.66	0.699427
7808.69	0.750046		7713.67	0.698854
7808.75	0.761934		7713.68	0.69824
7808.81	0.771917		7713.68	0.697584
7808.87	0.780917		7713.69	0.696886
7808.93	0.788434		7713.7	0.696136
7808.99	0.805955		7713.71	0.695336
7809.05	0.82494		7713.72	0.694485
7809.11	0.835443		7713.72	0.693591
7809.17	0.836547		7713.73	0.692628
7809.23	0.844837		7713.74	0.691623
7809.29	0.850465		7713.75	0.690548
7809.35	0.858673		7713.75	0.689412
7809.41	0.86191		7713.76	0.688224
7809.47	0.849416		7713.77	0.686966
7809.53	0.841067		7713.78	0.685637
7809.59	0.836317		7713.78	0.684238
7809.65	0.831896		7713.79	0.682768
7809.71	0.820025		7713.8	0.681235
7809.77	0.830877		7713.81	0.679613
7809.83	0.824274		7713.82	0.677918
7809.89	0.81899		7713.82	0.676151
7809.95	0.829339		7713.83	0.674292
7810.01	0.824215		7713.84	0.672351
7810.07	0.824098		7713.85	0.670317
7810.13	0.814533		7713.85	0.668191
7810.19	0.806478		7713.86	0.665979
7810.25	0.80127		7713.87	0.663673
7810.31	0.814349		7713.88	0.661263
7810.37	0.810852		7713.88	0.658748
7810.43	0.802403		7713.89	0.656136
7810.49	0.799878		7713.9	0.653417
7810.55	0.783057		7713.91	0.650591
7810.61	0.765385		7713.92	0.647647
7810.67	0.756299		7713.92	0.644603
7810.73	0.758098		7713.93	0.64144
7810.79	0.748397		7713.94	0.638157
7810.85	0.73579		7713.95	0.634762
7810.9	0.728204		7713.95	0.631245
7810.96	0.715862		7713.96	0.627615
7811.02	0.700882		7713.97	0.623862
7811.08	0.703369		7713.98	0.619994
7811.14	0.707323		7713.99	0.61602
7811.2	0.71664		7713.99	0.611921
7811.26	0.724587		7714	0.607714
7811.32	0.740946		7714.01	0.603409
7811.38	0.759046		7714.02	0.598995
7811.44	0.77133		7714.02	0.594474
7811.5	0.790816		7714.03	0.589871
7811.56	0.816896		7714.04	0.585178
7811.62	0.826314		7714.05	0.580404
7811.68	0.842842		7714.05	0.575557
7811.74	0.852267		7714.06	0.570639
7811.8	0.860096		7714.07	0.565677
7811.86	0.873435		7714.08	0.560662
7811.92	0.864354		7714.09	0.555613
7811.98	0.861425		7714.09	0.55053
7812.04	0.856727		7714.1	0.545442
7812.1	0.842912		7714.11	0.540348
7812.16	0.821604		7714.12	0.535259
7812.22	0.805001		7714.12	0.530194
7812.28	0.792445		7714.13	0.525154
7812.33	0.774471		7714.14	0.520167
7812.39	0.778781		7714.15	0.515233
7812.45	0.77666		7714.15	0.510372
7812.51	0.795346		7714.16	0.505585
7812.57	0.807844		7714.17	0.5009
7812.63	0.820856		7714.18	0.496319
7812.69	0.837064		7714.19	0.49185
7812.75	0.853944		7714.19	0.487523
7812.81	0.863994		7714.2	0.483329
7812.87	0.869667		7714.21	0.479287
7812.93	0.868308		7714.22	0.475398
7812.99	0.871036		7714.22	0.47169
7813.05	0.869726		7714.23	0.468155
7813.11	0.872151		7714.24	0.464803
7813.17	0.874774		7714.25	0.461652
7813.23	0.873984		7714.26	0.458703
7813.29	0.871587		7714.26	0.455957
7813.34	0.862958		7714.27	0.453432
7813.4	0.871791		7714.28	0.45112
7813.46	0.877333		7714.29	0.449031
7813.52	0.873649		7714.29	0.447164
7813.58	0.876655		7714.3	0.445528
7813.64	0.87096		7714.31	0.444116
7813.7	0.865539		7714.32	0.442937
7813.76	0.866191		7714.32	0.44199
7813.82	0.860384		7714.33	0.441276
7813.88	0.856049		7714.34	0.440785
7813.94	0.849056		7714.35	0.440518
7814	0.831805		7714.36	0.440485
7814.06	0.819133		7714.36	0.440675
7814.12	0.809323		7714.37	0.44108
7814.17	0.803544		7714.38	0.441699
7814.23	0.797475		7714.39	0.442525
7814.29	0.796047		7714.39	0.443564
7814.35	0.800271		7714.4	0.444791
7814.41	0.808687		7714.41	0.446224
7814.47	0.810241		7714.42	0.447834
7814.53	0.811106		7714.42	0.449632
7814.59	0.811946		7714.43	0.451598
7814.65	0.810567		7714.44	0.453724
7814.71	0.803483		7714.45	0.456018
7814.77	0.809222		7714.46	0.458454
7814.83	0.804912		7714.46	0.461031
7814.88	0.812109		7714.47	0.463739
7814.94	0.811713		7714.48	0.466571
7815	0.818251		7714.49	0.469526
7815.06	0.830337		7714.49	0.472576
7815.12	0.839363		7714.5	0.47573
7815.18	0.852686		7714.51	0.478971
7815.24	0.860284		7714.52	0.482289
7815.3	0.869318		7714.53	0.485684
7815.36	0.880927		7714.53	0.489138
7815.42	0.889408		7714.54	0.492642
7815.48	0.904699		7714.55	0.496195
7815.53	0.893877		7714.56	0.499781
7815.59	0.87609		7714.56	0.503397
7815.65	0.861441		7714.57	0.507027
7815.71	0.846348		7714.58	0.51068
7815.77	0.841569		7714.59	0.514336
7815.83	0.830908		7714.59	0.517988
7815.89	0.811928		7714.6	0.521626
7815.95	0.801818		7714.61	0.525258
7816.01	0.814061		7714.62	0.528868
7816.06	0.79868		7714.63	0.532454
7816.12	0.796332		7714.63	0.535998
7816.18	0.809454		7714.64	0.539511
7816.24	0.809706		7714.65	0.542982
7816.3	0.822426		7714.66	0.546411
7816.36	0.833001		7714.66	0.549789
7816.42	0.843579		7714.67	0.553108
7816.48	0.858578		7714.68	0.556376
7816.54	0.859518		7714.69	0.559593
7816.6	0.84972		7714.69	0.562741
7816.65	0.839291		7714.7	0.565829
7816.71	0.830935		7714.71	0.568848
7816.77	0.814338		7714.72	0.571807
7816.83	0.798027		7714.73	0.574697
7816.89	0.793379		7714.73	0.577527
7816.95	0.796335		7714.74	0.580287
7817.01	0.797207		7714.75	0.582978
7817.07	0.794659		7714.76	0.585609
7817.12	0.783324		7714.76	0.58817
7817.18	0.785463		7714.77	0.590661
7817.24	0.778642		7714.78	0.593093
7817.3	0.787875		7714.79	0.595463
7817.36	0.790652		7714.8	0.597764
7817.42	0.798859		7714.8	0.600005
7817.48	0.808959		7714.81	0.602193
7817.54	0.820924		7714.82	0.604312
7817.59	0.83538		7714.83	0.606379
7817.65	0.843099		7714.83	0.608385
7817.71	0.853351		7714.84	0.610338
7817.77	0.871151		7714.85	0.612231
7817.83	0.879055		7714.86	0.614071
7817.89	0.889325		7714.86	0.615859
7817.95	0.897895		7714.87	0.617595
7818.01	0.892815		7714.88	0.619277
7818.06	0.897146		7714.89	0.620907
7818.12	0.894896		7714.9	0.622484
7818.18	0.902471		7714.9	0.623999
7818.24	0.899535		7714.91	0.62547
7818.3	0.897185		7714.92	0.626887
7818.36	0.892408		7714.93	0.62825
7818.42	0.876843		7714.93	0.629551
7818.47	0.869871		7714.94	0.630798
7818.53	0.852818		7714.95	0.63199
7818.59	0.815446		7714.96	0.633119
7818.65	0.804936		7714.96	0.634194
7818.71	0.78569		7714.97	0.635206
7818.77	0.77786		7714.98	0.636153
7818.83	0.774611		7714.99	0.637037
7818.88	0.780487		7715	0.637856
7818.94	0.792268		7715	0.638603
7819	0.807711		7715.01	0.639285
7819.06	0.818073		7715.02	0.639894
7819.12	0.827711		7715.03	0.640438
7819.18	0.82448		7715.03	0.6409
7819.24	0.824546		7715.04	0.641298
7819.29	0.826365		7715.05	0.641613
7819.35	0.827222		7715.06	0.641854
7819.41	0.837476		7715.07	0.642023
7819.47	0.848658		7715.07	0.642118
7819.53	0.866199		7715.08	0.64213
7819.59	0.852245		7715.09	0.64207
7819.64	0.861008		7715.1	0.641927
7819.7	0.84672		7715.1	0.641702
7819.76	0.851819		7715.11	0.641414
7819.82	0.853312		7715.12	0.641035
7819.88	0.839425		7715.13	0.640592
7819.94	0.84119		7715.13	0.640059
7820	0.832392		7715.14	0.639463
7820.05	0.831006		7715.15	0.638785
7820.11	0.816223		7715.16	0.638036
7820.17	0.79803		7715.17	0.637206
7820.23	0.777155		7715.17	0.636313
7820.29	0.774444		7715.18	0.635339
7820.35	0.770197		7715.19	0.634295
7820.4	0.779771		7715.2	0.633187
7820.46	0.767808		7715.2	0.632008
7820.52	0.768646		7715.21	0.630749
7820.58	0.765428		7715.22	0.629437
7820.64	0.772565		7715.23	0.628053
7820.7	0.75895		7715.23	0.626598
7820.75	0.762312		7715.24	0.62508
7820.81	0.763466		7715.25	0.6235
7820.87	0.757478		7715.26	0.621857
7820.93	0.764071		7715.27	0.620151
7820.99	0.759738		7715.27	0.618391
7821.04	0.767994		7715.28	0.616567
7821.1	0.770249		7715.29	0.614688
7821.16	0.776854		7715.3	0.612764
7821.22	0.773546		7715.3	0.610775
7821.34	0.775558		7715.31	0.608749
7821.39	0.765642		7715.32	0.606676
7821.45	0.767342		7715.33	0.604555
7821.51	0.762817		7715.34	0.602404
7821.57	0.771186		7715.34	0.600215
7821.63	0.761777		7715.35	0.597995
7821.68	0.762977		7715.36	0.595744
7821.74	0.761398		7715.37	0.593489
7821.8	0.762211		7715.37	0.591212
7821.86	0.763235		7715.38	0.58892
[truncated: 23,647 more rows]

## Sheet: Figure 2d
Figure 2. The schemes of stellar surface with a dark spot and the corresponding best fits of the narrow spectral region 7705 – 7811 Å for four dates of observations.
Figure 2d
06-04-2020 (observations, red dots)			Theoretical spectrum(black curve)
Wavelength(A)	Normalized flux		Wavelength(A)	Normalized flux
7699.61	0.713503		7700	0.86498
7699.68	0.739816		7700.01	0.8662
7699.74	0.769347		7700.02	0.86732
7699.8	0.794373		7700.03	0.86834
7699.86	0.810599		7700.04	0.86927
7699.92	0.863702		7700.04	0.8701
7699.98	0.884261		7700.05	0.87083
7700.04	0.898024		7700.06	0.87146
7700.1	0.921971		7700.07	0.872
7700.16	0.924353		7700.07	0.87245
7700.22	0.933495		7700.08	0.8728
7700.28	0.940949		7700.09	0.87305
7700.34	0.919873		7700.1	0.87322
7700.4	0.910623		7700.1	0.87328
7700.46	0.876835		7700.11	0.87326
7700.52	0.869295		7700.12	0.87315
7700.58	0.858787		7700.13	0.87295
7700.64	0.833942		7700.14	0.87266
7700.7	0.839565		7700.14	0.87228
7700.76	0.828902		7700.15	0.87182
7700.82	0.824602		7700.16	0.87128
7700.88	0.827514		7700.17	0.87066
7700.94	0.807787		7700.17	0.86996
7701	0.831785		7700.18	0.86919
7701.06	0.828617		7700.19	0.86835
7701.12	0.842766		7700.2	0.86744
7701.18	0.836393		7700.2	0.86646
7701.25	0.842548		7700.21	0.86542
7701.31	0.8236		7700.22	0.86432
7701.37	0.814626		7700.23	0.86316
7701.43	0.797086		7700.24	0.86196
7701.49	0.788878		7700.24	0.8607
7701.55	0.794227		7700.25	0.8594
7701.61	0.829644		7700.26	0.85806
7701.67	0.822268		7700.27	0.85668
7701.73	0.832391		7700.27	0.85527
7701.79	0.830608		7700.28	0.85383
7701.85	0.839956		7700.29	0.85237
7701.91	0.829009		7700.3	0.85088
7701.97	0.847496		7700.3	0.84937
7702.03	0.85227		7700.31	0.84785
7702.09	0.857715		7700.32	0.84631
7702.15	0.869522		7700.33	0.84477
7702.21	0.867574		7700.34	0.84322
7702.27	0.859836		7700.34	0.84167
7702.33	0.835811		7700.35	0.84011
7702.39	0.782957		7700.36	0.83856
7702.45	0.750465		7700.37	0.83701
7702.51	0.73299		7700.37	0.83547
7702.57	0.724165		7700.38	0.83394
7702.63	0.75612		7700.39	0.83242
7702.69	0.76677		7700.4	0.83091
7702.75	0.770901		7700.4	0.82941
7702.81	0.794785		7700.41	0.82793
7702.87	0.804743		7700.42	0.82646
7702.93	0.800389		7700.43	0.82501
7702.99	0.825308		7700.44	0.82357
7703.05	0.833403		7700.44	0.82216
7703.11	0.866245		7700.45	0.82077
7703.17	0.884463		7700.46	0.81939
7703.23	0.87822		7700.47	0.81804
7703.29	0.914721		7700.47	0.81671
7703.35	0.920812		7700.48	0.8154
7703.41	0.919404		7700.49	0.81412
7703.47	0.916398		7700.5	0.81286
7703.53	0.921793		7700.51	0.81163
7703.59	0.910378		7700.51	0.81043
7703.65	0.901572		7700.52	0.80925
7703.71	0.89981		7700.53	0.8081
7703.77	0.889011		7700.54	0.80698
7703.83	0.880848		7700.54	0.8059
7703.89	0.87295		7700.55	0.80484
7703.95	0.853632		7700.56	0.80382
7704.01	0.837338		7700.57	0.80284
7704.07	0.836195		7700.57	0.80189
7704.13	0.838289		7700.58	0.80098
7704.19	0.861917		7700.59	0.8001
7704.25	0.850173		7700.6	0.79927
7704.31	0.882156		7700.61	0.79848
7704.37	0.89056		7700.61	0.79773
7704.43	0.873511		7700.62	0.79703
7704.49	0.862474		7700.63	0.79637
7704.55	0.855797		7700.64	0.79576
7704.61	0.821381		7700.64	0.7952
7704.67	0.791803		7700.65	0.79468
7704.73	0.768866		7700.66	0.79421
7704.79	0.751995		7700.67	0.79379
7704.85	0.723251		7700.67	0.79343
7704.91	0.711203		7700.68	0.79311
7704.97	0.714769		7700.69	0.79284
7705.02	0.69466		7700.7	0.79262
7705.08	0.703394		7700.71	0.79245
7705.14	0.688835		7700.71	0.79234
7705.2	0.676676		7700.72	0.79227
7705.26	0.67278		7700.73	0.79225
7705.32	0.667556		7700.74	0.79228
7705.38	0.681411		7700.74	0.79235
7705.44	0.685883		7700.75	0.79247
7705.5	0.694547		7700.76	0.79263
7705.56	0.722702		7700.77	0.79284
7705.62	0.72883		7700.77	0.79309
7705.68	0.733513		7700.78	0.79338
7705.74	0.739722		7700.79	0.7937
7705.8	0.75379		7700.8	0.79406
7705.86	0.744935		7700.81	0.79446
7705.92	0.753841		7700.81	0.79489
7705.98	0.743846		7700.82	0.79535
7706.04	0.742005		7700.83	0.79584
7706.1	0.738451		7700.84	0.79635
7706.16	0.745179		7700.84	0.7969
7706.22	0.748955		7700.85	0.79746
7706.28	0.736562		7700.86	0.79805
7706.34	0.733125		7700.87	0.79866
7706.4	0.748676		7700.87	0.79929
7706.46	0.759654		7700.88	0.79993
7706.52	0.7669		7700.89	0.80059
7706.58	0.765018		7700.9	0.80127
7706.63	0.784285		7700.91	0.80196
7706.69	0.81085		7700.91	0.80266
7706.75	0.793475		7700.92	0.80338
7706.81	0.774143		7700.93	0.8041
7706.87	0.75989		7700.94	0.80484
7706.93	0.757057		7700.94	0.80559
7706.99	0.753359		7700.95	0.80635
7707.05	0.746537		7700.96	0.80712
7707.11	0.73665		7700.97	0.8079
7707.17	0.73259		7700.97	0.80869
7707.23	0.729444		7700.98	0.80949
7707.29	0.744546		7700.99	0.8103
7707.35	0.746515		7701	0.81112
7707.41	0.739102		7701.01	0.81195
7707.47	0.781305		7701.01	0.81279
7707.53	0.800236		7701.02	0.81363
7707.59	0.786542		7701.03	0.81449
7707.64	0.791644		7701.04	0.81537
7707.7	0.774393		7701.04	0.81625
7707.76	0.76596		7701.05	0.81714
7707.82	0.77337		7701.06	0.81804
7707.88	0.777416		7701.07	0.81894
7707.94	0.794311		7701.07	0.81986
7708	0.801999		7701.08	0.82078
7708.06	0.807273		7701.09	0.82171
7708.12	0.821395		7701.1	0.82265
7708.18	0.826223		7701.11	0.82359
7708.24	0.820085		7701.11	0.82453
7708.3	0.805654		7701.12	0.82547
7708.36	0.795292		7701.13	0.82641
7708.42	0.81424		7701.14	0.82734
7708.48	0.802576		7701.14	0.82827
7708.53	0.78579		7701.15	0.82919
7708.59	0.759359		7701.16	0.83009
7708.65	0.754524		7701.17	0.83099
7708.71	0.741561		7701.18	0.83186
7708.77	0.762438		7701.18	0.83272
7708.83	0.754903		7701.19	0.83355
7708.89	0.757736		7701.2	0.83435
7708.95	0.752496		7701.21	0.83512
7709.01	0.750244		7701.21	0.83587
7709.07	0.750725		7701.22	0.83657
7709.13	0.766913		7701.23	0.83724
7709.19	0.763316		7701.24	0.83787
7709.24	0.767934		7701.24	0.83845
7709.3	0.781418		7701.25	0.83899
7709.36	0.777081		7701.26	0.83948
7709.42	0.783109		7701.27	0.83993
7709.48	0.767147		7701.28	0.84032
7709.54	0.756153		7701.28	0.84066
7709.6	0.732389		7701.29	0.84095
7709.66	0.750165		7701.3	0.84119
7709.72	0.751656		7701.31	0.84137
7709.78	0.760854		7701.31	0.8415
7709.84	0.776812		7701.32	0.84158
7709.89	0.781866		7701.33	0.84161
7709.95	0.765237		7701.34	0.84159
7710.01	0.737219		7701.34	0.84152
7710.07	0.697404		7701.35	0.84141
7710.13	0.664828		7701.36	0.84125
7710.19	0.647813		7701.37	0.84105
7710.25	0.626572		7701.38	0.84082
7710.31	0.622195		7701.38	0.84054
7710.37	0.620495		7701.39	0.84024
7710.43	0.640647		7701.4	0.83991
7710.48	0.661655		7701.41	0.83955
7710.54	0.693586		7701.41	0.83917
7710.6	0.728007		7701.42	0.83877
7710.66	0.749125		7701.43	0.83835
7710.72	0.769596		7701.44	0.83793
7710.78	0.785366		7701.44	0.83749
7710.84	0.803743		7701.45	0.83705
7710.9	0.800847		7701.46	0.83661
7710.96	0.816794		7701.47	0.83617
7711.01	0.82677		7701.48	0.83573
7711.07	0.836858		7701.48	0.8353
7711.13	0.836569		7701.49	0.83488
7711.19	0.810516		7701.5	0.83446
7711.25	0.7922		7701.51	0.83406
7711.31	0.768312		7701.51	0.83367
7711.37	0.760493		7701.52	0.83329
7711.43	0.744016		7701.53	0.83293
7711.49	0.712871		7701.54	0.83258
7711.54	0.717069		7701.54	0.83225
7711.6	0.68985		7701.55	0.83193
7711.66	0.698137		7701.56	0.83163
7711.72	0.700143		7701.57	0.83134
7711.78	0.721165		7701.58	0.83106
7711.84	0.750408		7701.58	0.8308
7711.9	0.782965		7701.59	0.83054
7711.96	0.811127		7701.6	0.8303
7712.01	0.812204		7701.61	0.83007
7712.07	0.838021		7701.61	0.82984
7712.13	0.864561		7701.62	0.82962
7712.19	0.859633		7701.63	0.8294
7712.25	0.845205		7701.64	0.82918
7712.31	0.807576		7701.64	0.82897
7712.37	0.769247		7701.65	0.82876
7712.43	0.73691		7701.66	0.82855
7712.48	0.714131		7701.67	0.82834
7712.54	0.672459		7701.68	0.82812
7712.6	0.656134		7701.68	0.8279
7712.66	0.665919		7701.69	0.82768
7712.72	0.635407		7701.7	0.82745
7712.78	0.668527		7701.71	0.82722
7712.84	0.705061		7701.71	0.82699
7712.89	0.710165		7701.72	0.82675
7712.95	0.710468		7701.73	0.8265
7713.01	0.712911		7701.74	0.82625
7713.07	0.727962		7701.74	0.826
7713.13	0.739039		7701.75	0.82575
7713.19	0.736937		7701.76	0.82549
7713.25	0.739503		7701.77	0.82523
7713.3	0.743709		7701.78	0.82496
7713.36	0.75431		7701.78	0.8247
7713.42	0.757569		7701.79	0.82443
7713.48	0.766574		7701.8	0.82417
7713.54	0.761978		7701.81	0.8239
7713.6	0.759413		7701.81	0.82363
7713.66	0.764114		7701.82	0.82337
7713.71	0.74551		7701.83	0.8231
7713.77	0.721138		7701.84	0.82284
7713.83	0.692472		7701.85	0.82258
7713.89	0.67048		7701.85	0.82232
7713.95	0.638869		7701.86	0.82206
7714.01	0.60029		7701.87	0.82179
7714.06	0.567888		7701.88	0.82153
7714.12	0.532953		7701.88	0.82127
7714.18	0.510446		7701.89	0.82101
7714.24	0.501084		7701.9	0.82074
7714.3	0.494805		7701.91	0.82047
7714.36	0.488881		7701.91	0.8202
7714.42	0.500581		7701.92	0.81992
7714.47	0.511734		7701.93	0.81963
7714.53	0.523046		7701.94	0.81934
7714.59	0.532595		7701.95	0.81904
7714.65	0.554482		7701.95	0.81872
7714.71	0.570334		7701.96	0.8184
7714.77	0.595572		7701.97	0.81806
7714.82	0.626753		7701.98	0.81771
7714.88	0.655467		7701.98	0.81735
7714.94	0.691275		7701.99	0.81697
7715	0.691833		7702	0.81657
7715.06	0.712028		7702.01	0.81615
7715.12	0.730969		7702.01	0.81572
7715.17	0.721662		7702.02	0.81526
7715.23	0.720257		7702.03	0.81479
7715.29	0.709538		7702.04	0.8143
7715.35	0.68696		7702.05	0.81378
7715.41	0.669959		7702.05	0.81325
7715.47	0.645943		7702.06	0.81269
7715.52	0.628287		7702.07	0.81211
7715.58	0.642705		7702.08	0.81151
7715.64	0.656424		7702.08	0.81089
7715.7	0.676033		7702.09	0.81024
7715.76	0.694016		7702.1	0.80957
7715.81	0.713641		7702.11	0.80889
7715.87	0.709381		7702.11	0.80818
7715.93	0.751541		7702.12	0.80745
7715.99	0.776137		7702.13	0.8067
7716.05	0.790564		7702.14	0.80593
7716.11	0.76641		7702.15	0.80514
7716.16	0.790461		7702.15	0.80433
7716.22	0.780996		7702.16	0.8035
7716.28	0.778107		7702.17	0.80265
7716.34	0.794868		7702.18	0.80178
7716.4	0.807143		7702.18	0.8009
7716.45	0.796791		7702.19	0.8
7716.51	0.811317		7702.2	0.79908
7716.57	0.825401		7702.21	0.79814
7716.63	0.801665		7702.21	0.79719
7716.69	0.807844		7702.22	0.79623
7716.74	0.827767		7702.23	0.79524
7716.8	0.814401		7702.24	0.79425
7716.86	0.796026		7702.25	0.79324
7716.92	0.787107		7702.25	0.79221
7716.98	0.814374		7702.26	0.79118
7717.03	0.79636		7702.27	0.79013
7717.09	0.808914		7702.28	0.78907
7717.15	0.818569		7702.28	0.788
7717.21	0.800323		7702.29	0.78692
7717.27	0.803925		7702.3	0.78583
7717.32	0.787125		7702.31	0.78473
7717.38	0.771964		7702.31	0.78363
7717.44	0.776973		7702.32	0.78253
7717.5	0.756996		7702.33	0.78142
7717.56	0.74493		7702.34	0.78032
7717.61	0.746361		7702.35	0.77921
7717.67	0.763178		7702.35	0.77811
7717.73	0.759248		7702.36	0.77702
7717.79	0.763375		7702.37	0.77593
7717.85	0.776122		7702.38	0.77486
7717.9	0.774623		7702.38	0.7738
7717.96	0.782551		7702.39	0.77275
7718.02	0.76931		7702.4	0.77173
7718.08	0.769316		7702.41	0.77073
7718.14	0.762163		7702.42	0.76975
7718.19	0.771684		7702.42	0.76881
7718.25	0.759117		7702.43	0.7679
7718.31	0.768512		7702.44	0.76702
7718.37	0.774627		7702.45	0.76619
7718.42	0.773708		7702.45	0.7654
7718.48	0.790641		7702.46	0.76465
7718.54	0.776776		7702.47	0.76396
7718.6	0.766345		7702.48	0.76331
7718.66	0.761131		7702.48	0.76273
7718.71	0.738059		7702.49	0.7622
7718.77	0.742858		7702.5	0.76174
7718.83	0.723167		7702.51	0.76134
7718.89	0.717258		7702.52	0.76102
7718.94	0.709993		7702.52	0.76076
7719	0.705271		7702.53	0.76057
7719.06	0.712241		7702.54	0.76046
7719.12	0.733066		7702.55	0.76043
7719.18	0.766388		7702.55	0.76048
7719.23	0.784218		7702.56	0.76061
7719.29	0.781422		7702.57	0.76082
7719.35	0.791391		7702.58	0.76111
7719.41	0.790585		7702.58	0.76149
7719.46	0.814014		7702.59	0.76195
7719.52	0.818288		7702.6	0.7625
7719.58	0.815935		7702.61	0.76313
7719.64	0.816897		7702.62	0.76384
7719.69	0.838491		7702.62	0.76464
7719.75	0.834544		7702.63	0.76553
7719.81	0.836308		7702.64	0.76649
7719.87	0.835603		7702.65	0.76753
7719.93	0.820676		7702.65	0.76866
7719.98	0.816692		7702.66	0.76986
7720.04	0.81177		7702.67	0.77113
7720.1	0.805653		7702.68	0.77248
7720.16	0.792764		7702.68	0.7739
7720.21	0.778318		7702.69	0.77538
7720.27	0.76426		7702.7	0.77693
7720.33	0.761238		7702.71	0.77854
7720.39	0.766463		7702.72	0.78021
7720.44	0.771839		7702.72	0.78193
7720.5	0.742016		7702.73	0.7837
7720.56	0.745025		7702.74	0.78552
7720.62	0.727499		7702.75	0.78738
7720.67	0.735567		7702.75	0.78928
7720.73	0.753885		7702.76	0.79121
7720.79	0.759156		7702.77	0.79318
7720.85	0.780216		7702.78	0.79517
7720.9	0.798859		7702.78	0.79719
7720.96	0.819833		7702.79	0.79922
7721.02	0.828474		7702.8	0.80127
7721.08	0.842316		7702.81	0.80333
7721.13	0.861806		7702.82	0.80539
7721.19	0.876958		7702.82	0.80746
7721.25	0.878601		7702.83	0.80953
7721.31	0.903402		7702.84	0.8116
7721.36	0.911592		7702.85	0.81366
7721.42	0.924871		7702.85	0.81571
7721.48	0.939309		7702.86	0.81774
7721.53	0.943982		7702.87	0.81976
7721.59	0.928682		7702.88	0.82177
7721.65	0.905886		7702.89	0.82375
7721.71	0.872471		7702.89	0.82571
7721.76	0.837162		7702.9	0.82765
7721.82	0.819698		7702.91	0.82956
7721.88	0.805389		7702.92	0.83145
7721.94	0.80235		7702.92	0.83331
7721.99	0.784048		7702.93	0.83514
7722.05	0.766515		7702.94	0.83694
7722.11	0.766913		7702.95	0.83872
7722.17	0.775536		7702.95	0.84046
7722.22	0.763755		7702.96	0.84217
7722.28	0.783319		7702.97	0.84385
7722.34	0.774693		7702.98	0.8455
7722.39	0.757359		7702.99	0.84713
7722.45	0.753522		7702.99	0.84872
7722.51	0.750414		7703	0.85029
7722.57	0.737707		7703.01	0.85182
7722.62	0.718576		7703.02	0.85333
7722.68	0.71146		7703.02	0.85482
7722.74	0.691013		7703.03	0.85627
7722.8	0.693842		7703.04	0.85771
7722.85	0.6483		7703.05	0.85911
7722.91	0.632054		7703.05	0.8605
7722.97	0.608126		7703.06	0.86186
7723.02	0.568801		7703.07	0.8632
7723.08	0.557014		7703.08	0.86452
7723.14	0.53553		7703.09	0.86582
7723.2	0.531031		7703.09	0.86709
7723.25	0.546825		7703.1	0.86835
7723.31	0.570477		7703.11	0.86959
7723.37	0.586018		7703.12	0.87081
7723.42	0.63325		7703.12	0.87201
7723.48	0.665509		7703.13	0.87319
7723.54	0.676451		7703.14	0.87436
7723.6	0.714147		7703.15	0.8755
7723.65	0.724552		7703.15	0.87663
7723.71	0.727789		7703.16	0.87773
7723.77	0.74735		7703.17	0.87882
7723.82	0.739617		7703.18	0.87988
7723.88	0.747854		7703.19	0.88092
7723.94	0.761733		7703.19	0.88195
7723.99	0.766968		7703.2	0.88294
7724.05	0.767017		7703.21	0.88392
7724.11	0.779677		7703.22	0.88487
7724.17	0.78835		7703.22	0.88579
7724.22	0.79378		7703.23	0.88669
7724.28	0.799659		7703.24	0.88755
7724.34	0.799177		7703.25	0.88839
7724.39	0.804902		7703.25	0.88919
7724.45	0.78237		7703.26	0.88996
7724.51	0.779549		7703.27	0.8907
7724.56	0.778194		7703.28	0.89139
7724.62	0.789445		7703.29	0.89205
7724.68	0.771454		7703.29	0.89268
7724.73	0.785148		7703.3	0.89326
7724.79	0.771244		7703.31	0.89379
7724.85	0.76593		7703.32	0.89429
7724.91	0.758145		7703.32	0.89473
7724.96	0.757976		7703.33	0.89514
7725.02	0.755007		7703.34	0.89549
7725.08	0.755335		7703.35	0.89579
7725.13	0.752032		7703.35	0.89605
7725.19	0.756188		7703.36	0.89625
7725.25	0.76928		7703.37	0.8964
7725.3	0.759681		7703.38	0.89649
7725.36	0.764187		7703.39	0.89654
7725.42	0.758423		7703.39	0.89652
7725.47	0.767935		7703.4	0.89645
7725.53	0.769295		7703.41	0.89633
7725.59	0.762579		7703.42	0.89615
7725.64	0.77451		7703.42	0.89592
7725.7	0.781753		7703.43	0.89562
7725.76	0.769964		7703.44	0.89528
7725.81	0.787108		7703.45	0.89487
7725.87	0.781599		7703.45	0.89441
7725.93	0.788966		7703.46	0.89389
7725.99	0.779048		7703.47	0.89332
7726.04	0.786675		7703.48	0.89269
7726.1	0.7792		7703.49	0.89201
7726.16	0.788331		7703.49	0.89128
7726.21	0.811555		7703.5	0.89049
7726.27	0.80677		7703.51	0.88965
7726.33	0.816182		7703.52	0.88876
7726.38	0.805397		7703.52	0.88781
7726.44	0.810176		7703.53	0.88682
7726.5	0.819629		7703.54	0.88578
7726.55	0.808788		7703.55	0.88469
7726.61	0.793855		7703.56	0.88356
7726.67	0.803428		7703.56	0.88238
7726.72	0.811994		7703.57	0.88116
7726.78	0.820553		7703.58	0.8799
7726.84	0.83414		7703.59	0.87859
7726.89	0.836222		7703.59	0.87725
7726.95	0.834082		7703.6	0.87588
7727.01	0.84569		7703.61	0.87447
7727.06	0.845089		7703.62	0.87304
7727.12	0.810528		7703.62	0.87157
7727.17	0.815471		7703.63	0.87008
7727.23	0.758869		7703.64	0.86857
7727.29	0.719393		7703.65	0.86704
7727.34	0.67941		7703.66	0.8655
7727.4	0.627262		7703.66	0.86394
7727.46	0.59842		7703.67	0.86238
7727.51	0.587913		7703.68	0.86081
7727.57	0.563532		7703.69	0.85925
7727.63	0.588918		7703.69	0.85769
7727.68	0.5956		7703.7	0.85614
7727.74	0.62391		7703.71	0.8546
7727.8	0.663481		7703.72	0.85309
7727.85	0.686526		7703.72	0.8516
7727.91	0.708616		7703.73	0.85014
7727.97	0.725236		7703.74	0.84871
7728.02	0.740714		7703.75	0.84732
7728.08	0.770237		7703.76	0.84598
7728.14	0.782258		7703.76	0.84469
7728.19	0.782077		7703.77	0.84345
7728.25	0.778597		7703.78	0.84226
7728.3	0.783118		7703.79	0.84115
7728.36	0.799847		7703.79	0.84009
7728.42	0.789719		7703.8	0.83911
7728.47	0.794217		7703.81	0.8382
7728.53	0.798756		7703.82	0.83737
7728.59	0.813642		7703.82	0.83662
7728.64	0.835726		7703.83	0.83595
7728.7	0.858403		7703.84	0.83536
7728.76	0.88293		7703.85	0.83486
7728.81	0.911155		7703.86	0.83444
7728.87	0.919901		7703.86	0.83411
7728.92	0.930074		7703.87	0.83387
7728.98	0.928989		7703.88	0.83372
7729.04	0.938776		7703.89	0.83365
7729.09	0.929525		7703.89	0.83366
7729.15	0.925398		7703.9	0.83375
7729.21	0.895935		7703.91	0.83393
7729.26	0.888186		7703.92	0.83418
7729.32	0.845235		7703.92	0.83451
7729.37	0.836311		7703.93	0.8349
7729.43	0.808289		7703.94	0.83536
7729.49	0.790044		7703.95	0.83589
7729.54	0.794771		7703.96	0.83647
7729.6	0.799007		7703.96	0.83711
7729.66	0.771313		7703.97	0.83779
7729.71	0.774782		7703.98	0.83852
7729.77	0.762882		7703.99	0.83929
7729.82	0.772		7703.99	0.84009
7729.88	0.76191		7704	0.84092
7729.94	0.771498		7704.01	0.84177
7729.99	0.777216		7704.02	0.84264
7730.05	0.78447		7704.03	0.84353
7730.1	0.796444		7704.03	0.84442
7730.16	0.792486		7704.04	0.84532
7730.22	0.782381		7704.05	0.84622
7730.27	0.788235		7704.06	0.84712
7730.33	0.794141		7704.06	0.848
7730.39	0.787848		7704.07	0.84887
7730.44	0.789154		7704.08	0.84973
7730.5	0.811373		7704.09	0.85056
7730.55	0.821059		7704.09	0.85138
7730.61	0.819417		7704.1	0.85217
7730.67	0.835633		7704.11	0.85292
7730.72	0.841668		7704.12	0.85365
7730.78	0.853565		7704.13	0.85434
7730.83	0.843205		7704.13	0.855
7730.89	0.863454		7704.14	0.85562
7730.95	0.857943		7704.15	0.8562
7731	0.86161		7704.16	0.85673
7731.06	0.841648		7704.16	0.85723
7731.11	0.842119		7704.17	0.85768
7731.17	0.821967		7704.18	0.85808
7731.23	0.825537		7704.19	0.85843
7731.28	0.824805		7704.19	0.85874
7731.34	0.791157		7704.2	0.859
7731.39	0.807912		7704.21	0.85921
7731.45	0.782464		7704.22	0.85936
7731.51	0.785547		7704.23	0.85947
7731.56	0.790765		7704.23	0.85952
7731.62	0.793255		7704.24	0.85952
7731.67	0.797103		7704.25	0.85946
7731.73	0.82047		7704.26	0.85934
7731.79	0.812587		7704.26	0.85917
7731.84	0.809887		7704.27	0.85894
7731.9	0.814607		7704.28	0.85864
7731.95	0.832861		7704.29	0.85829
7732.01	0.825413		7704.29	0.85788
7732.06	0.817813		7704.3	0.85741
7732.12	0.833582		7704.31	0.85687
7732.18	0.828647		7704.32	0.85626
7732.23	0.811596		7704.33	0.85559
7732.29	0.819686		7704.33	0.85486
7732.34	0.809803		7704.34	0.85405
7732.4	0.800942		7704.35	0.85318
7732.46	0.823431		7704.36	0.85224
7732.51	0.795091		7704.36	0.85122
7732.57	0.804509		7704.37	0.85014
7732.62	0.800515		7704.38	0.84898
7732.68	0.788899		7704.39	0.84775
7732.73	0.795541		7704.39	0.84644
7732.79	0.814188		7704.4	0.84507
7732.85	0.804127		7704.41	0.84361
7732.9	0.810013		7704.42	0.84208
7732.96	0.82854		7704.43	0.84048
7733.01	0.834034		7704.43	0.8388
7733.07	0.863988		7704.44	0.83705
7733.12	0.869919		7704.45	0.83522
7733.18	0.869605		7704.46	0.83332
7733.24	0.869405		7704.46	0.83135
7733.29	0.869531		7704.47	0.8293
7733.35	0.855519		7704.48	0.82718
7733.4	0.830617		7704.49	0.82498
7733.46	0.821915		7704.49	0.82272
7733.51	0.807011		7704.5	0.82039
7733.57	0.767139		7704.51	0.81799
7733.63	0.770747		7704.52	0.81553
7733.68	0.758725		7704.53	0.813
7733.74	0.762262		7704.53	0.8104
7733.79	0.753284		7704.54	0.80775
7733.85	0.775586		7704.55	0.80504
7733.9	0.780742		7704.56	0.80227
7733.96	0.792919		7704.56	0.79944
7734.01	0.793931		7704.57	0.79656
7734.07	0.819085		7704.58	0.79364
7734.13	0.860168		7704.59	0.79066
7734.18	0.85768		7704.6	0.78764
7734.24	0.883292		7704.6	0.78457
7734.29	0.890724		7704.61	0.78146
7734.35	0.875255		7704.62	0.77832
7734.4	0.867728		7704.63	0.77514
7734.46	0.890496		7704.63	0.77192
7734.51	0.876149		7704.64	0.76868
7734.57	0.871445		7704.65	0.76541
7734.63	0.849298		7704.66	0.76211
7734.68	0.837188		7704.66	0.7588
7734.74	0.820753		7704.67	0.75546
7734.79	0.819555		7704.68	0.75211
7734.85	0.804138		7704.69	0.74874
7734.9	0.812589		7704.7	0.74537
7734.96	0.801172		7704.7	0.742
7735.01	0.818944		7704.71	0.73862
7735.07	0.815131		7704.72	0.73524
7735.12	0.837317		7704.73	0.73187
7735.18	0.811135		7704.73	0.72851
7735.23	0.813806		7704.74	0.72517
7735.29	0.810198		7704.75	0.72184
7735.35	0.806754		7704.76	0.71854
7735.4	0.804479		7704.76	0.71527
7735.46	0.793969		7704.77	0.71203
7735.51	0.818438		7704.78	0.70883
7735.57	0.798111		7704.79	0.70567
7735.62	0.80631		7704.8	0.70256
7735.68	0.808353		7704.8	0.6995
7735.73	0.832337		7704.81	0.69651
7735.79	0.829924		7704.82	0.69358
7735.84	0.834865		7704.83	0.69072
7735.9	0.84438		7704.83	0.68794
7735.95	0.851623		7704.84	0.68523
7736.01	0.833664		7704.85	0.68262
7736.06	0.899475		7704.86	0.6801
7736.12	0.885242		7704.86	0.67768
7736.18	0.871379		7704.87	0.67536
7736.23	0.876903		7704.88	0.67316
7736.29	0.888735		7704.89	0.67106
7736.34	0.904155		7704.9	0.66909
7736.4	0.866399		7704.9	0.66723
7736.45	0.859019		7704.91	0.66551
7736.51	0.83723		7704.92	0.66391
7736.56	0.834808		7704.93	0.66245
7736.62	0.834187		7704.93	0.66113
7736.67	0.84406		7704.94	0.65994
7736.73	0.836521		7704.95	0.65889
7736.78	0.8205		7704.96	0.65799
7736.84	0.828937		7704.97	0.65722
7736.89	0.83354		7704.97	0.6566
7736.95	0.821893		7704.98	0.65613
7737	0.834538		7704.99	0.65579
7737.06	0.823793		7705	0.65559
7737.11	0.819769		7705	0.65554
7737.17	0.836948		7705.01	0.65561
7737.22	0.823272		7705.02	0.65582
7737.28	0.832591		7705.03	0.65616
7737.33	0.824411		7705.03	0.65663
7737.39	0.82107		7705.04	0.65721
7737.44	0.80355		7705.05	0.65791
7737.5	0.788056		7705.06	0.65873
7737.55	0.780431		7705.07	0.65964
7737.61	0.768422		7705.07	0.66066
7737.66	0.79354		7705.08	0.66177
7737.72	0.791236		7705.09	0.66297
7737.77	0.786567		7705.1	0.66426
7737.83	0.835662		7705.1	0.66561
7737.88	0.839477		7705.11	0.66704
7737.94	0.854695		7705.12	0.66853
7737.99	0.885206		7705.13	0.67007
7738.05	0.887729		7705.13	0.67166
7738.1	0.907179		7705.14	0.6733
7738.16	0.913106		7705.15	0.67498
7738.21	0.90396		7705.16	0.67669
7738.27	0.916458		7705.17	0.67842
7738.32	0.910764		7705.17	0.68018
7738.38	0.9079		7705.18	0.68196
7738.43	0.89347		7705.19	0.68374
7738.49	0.899665		7705.2	0.68554
7738.54	0.876301		7705.2	0.68734
7738.6	0.871765		7705.21	0.68914
7738.65	0.816619		7705.22	0.69094
7738.71	0.820853		7705.23	0.69273
7738.76	0.777794		7705.23	0.69452
7738.82	0.753369		7705.24	0.6963
7738.87	0.73784		7705.25	0.69807
7738.93	0.726913		7705.26	0.69983
7738.98	0.748645		7705.27	0.70157
7739.04	0.751185		7705.27	0.7033
7739.09	0.743936		7705.28	0.70502
7739.15	0.771102		7705.29	0.70672
7739.2	0.759714		7705.3	0.70841
7739.26	0.784166		7705.3	0.71009
7739.31	0.794061		7705.31	0.71176
7739.37	0.826105		7705.32	0.71341
7739.42	0.852717		7705.33	0.71505
7739.48	0.849362		7705.33	0.71668
7739.53	0.859785		7705.34	0.7183
7739.59	0.87674		7705.35	0.71991
7739.64	0.870585		7705.36	0.72152
7739.7	0.892647		7705.37	0.72311
7739.75	0.907449		7705.37	0.7247
7739.8	0.903046		7705.38	0.72629
7739.86	0.872884		7705.39	0.72787
7739.91	0.859996		7705.4	0.72944
7739.97	0.871722		7705.4	0.73101
7740.02	0.843964		7705.41	0.73258
7740.08	0.824602		7705.42	0.73415
7740.13	0.8138		7705.43	0.73571
7740.19	0.793765		7705.44	0.73726
7740.24	0.815214		7705.44	0.73881
7740.3	0.818942		7705.45	0.74036
7740.35	0.804565		7705.46	0.7419
7740.41	0.830777		7705.47	0.74343
7740.46	0.802122		7705.47	0.74496
7740.52	0.813882		7705.48	0.74648
7740.57	0.83575		7705.49	0.74798
7740.62	0.832944		7705.5	0.74948
7740.68	0.819289		7705.5	0.75096
7740.73	0.823075		7705.51	0.75242
7740.79	0.825304		7705.52	0.75387
7740.84	0.80852		7705.53	0.7553
7740.9	0.820605		7705.54	0.7567
7740.95	0.797141		7705.54	0.75808
7741.01	0.801444		7705.55	0.75943
7741.06	0.827401		7705.56	0.76076
7741.12	0.799582		7705.57	0.76205
7741.17	0.783496		7705.57	0.76331
7741.22	0.788359		7705.58	0.76453
7741.28	0.797926		7705.59	0.76571
7741.33	0.796179		7705.6	0.76685
7741.39	0.804578		7705.6	0.76794
7741.44	0.809671		7705.61	0.76899
7741.5	0.810817		7705.62	0.76999
7741.55	0.834394		7705.63	0.77094
7741.61	0.860319		7705.64	0.77184
7741.66	0.870047		7705.64	0.77267
7741.72	0.871717		7705.65	0.77346
7741.77	0.863099		7705.66	0.77418
7741.82	0.875195		7705.67	0.77484
7741.88	0.867856		7705.67	0.77544
7741.93	0.871096		7705.68	0.77597
7741.99	0.880438		7705.69	0.77644
7742.04	0.862898		7705.7	0.77684
7742.1	0.850356		7705.7	0.77717
7742.15	0.855387		7705.71	0.77744
7742.2	0.848857		7705.72	0.77764
7742.26	0.840976		7705.73	0.77777
7742.31	0.84717		7705.74	0.77783
7742.37	0.822213		7705.74	0.77783
7742.42	0.79326		7705.75	0.77776
7742.48	0.755902		7705.76	0.77762
7742.53	0.731253		7705.77	0.77741
7742.59	0.724372		7705.77	0.77714
7742.64	0.703186		7705.78	0.77681
7742.69	0.683034		7705.79	0.77642
7742.75	0.692254		7705.8	0.77597
7742.8	0.68559		7705.8	0.77546
7742.86	0.696415		7705.81	0.77489
7742.91	0.682317		7705.82	0.77428
7742.97	0.698293		7705.83	0.77361
7743.02	0.672082		7705.84	0.7729
7743.07	0.692886		7705.84	0.77214
7743.13	0.661684		7705.85	0.77134
7743.18	0.690492		7705.86	0.7705
7743.24	0.684503		7705.87	0.76963
7743.29	0.682711		7705.87	0.76872
7743.35	0.719888		7705.88	0.76779
7743.4	0.718988		7705.89	0.76682
7743.45	0.713876		7705.9	0.76584
7743.51	0.736211		7705.91	0.76484
7743.56	0.749701		7705.91	0.76382
7743.62	0.730376		7705.92	0.76279
7743.67	0.738775		7705.93	0.76175
7743.72	0.752842		7705.94	0.7607
7743.78	0.750929		7705.94	0.75964
7743.83	0.751277		7705.95	0.75859
7743.89	0.7637		7705.96	0.75754
7743.94	0.77504		7705.97	0.75649
7743.99	0.785743		7705.97	0.75545
7744.05	0.775203		7705.98	0.75443
7744.1	0.752584		7705.99	0.75341
7744.16	0.799998		7706	0.75241
7744.21	0.781525		7706.01	0.75143
7744.27	0.802302		7706.01	0.75047
7744.32	0.771464		7706.02	0.74953
7744.37	0.781247		7706.03	0.74862
7744.43	0.789411		7706.04	0.74774
7744.48	0.820302		7706.04	0.74688
7744.54	0.797663		7706.05	0.74606
7744.59	0.818558		7706.06	0.74528
7744.64	0.784948		7706.07	0.74453
7744.7	0.820365		7706.07	0.74382
7744.75	0.798882		7706.08	0.74315
7744.81	0.803745		7706.09	0.74253
7744.86	0.787648		7706.1	0.74195
7744.91	0.747997		7706.11	0.74143
7744.97	0.747398		7706.11	0.74095
7745.02	0.772159		7706.12	0.74052
7745.08	0.707802		7706.13	0.74015
7745.13	0.721463		7706.14	0.73983
7745.18	0.739422		7706.14	0.73957
7745.24	0.71076		7706.15	0.73937
7745.25	0.727211		7706.16	0.73923
7745.32	0.724498		7706.17	0.73915
7745.39	0.735652		7706.17	0.73913
7745.45	0.716562		7706.18	0.73918
7745.52	0.718321		7706.19	0.7393
7745.59	0.717623		7706.2	0.73948
7745.66	0.739476		7706.21	0.73973
7745.73	0.734755		7706.21	0.74005
7745.8	0.757581		7706.22	0.74043
7745.87	0.756857		7706.23	0.74089
7745.94	0.76797		7706.24	0.74141
7746	0.791888		7706.24	0.742
7746.07	0.805202		7706.25	0.74266
7746.14	0.806176		7706.26	0.74339
7746.21	0.827729		7706.27	0.74418
7746.28	0.806912		7706.27	0.74504
7746.35	0.800228		7706.28	0.74597
7746.42	0.776325		7706.29	0.74695
7746.48	0.768057		7706.3	0.748
7746.55	0.753888		7706.31	0.74911
7746.62	0.756654		7706.31	0.75027
7746.69	0.765888		7706.32	0.7515
7746.76	0.771682		7706.33	0.75277
7746.83	0.782787		7706.34	0.75409
7746.9	0.777888		7706.34	0.75546
7746.96	0.813841		7706.35	0.75688
7747.03	0.800573		7706.36	0.75834
7747.1	0.797268		7706.37	0.75983
7747.17	0.82321		7706.38	0.76136
7747.24	0.826317		7706.38	0.76292
7747.31	0.810557		7706.39	0.7645
7747.38	0.809861		7706.4	0.76611
7747.44	0.802179		7706.41	0.76773
7747.51	0.791099		7706.41	0.76937
7747.58	0.776875		7706.42	0.77102
7747.65	0.772997		7706.43	0.77268
7747.72	0.755958		7706.44	0.77433
7747.79	0.743956		7706.44	0.77598
7747.86	0.701418		7706.45	0.77762
7747.92	0.673782		7706.46	0.77924
7747.99	0.620655		7706.47	0.78085
7748.06	0.58335		7706.48	0.78243
7748.13	0.565152		7706.48	0.78398
7748.2	0.544257		7706.49	0.7855
7748.27	0.527716		7706.5	0.78698
7748.33	0.533523		7706.51	0.78842
7748.4	0.54983		7706.51	0.78981
7748.47	0.556544		7706.52	0.79115
7748.54	0.545378		7706.53	0.79243
7748.61	0.542338		7706.54	0.79365
7748.68	0.541182		7706.54	0.7948
7748.74	0.534594		7706.55	0.79589
7748.81	0.543719		7706.56	0.7969
7748.88	0.547688		7706.57	0.79784
7748.95	0.566341		7706.58	0.7987
7749.02	0.58836		7706.58	0.79948
7749.09	0.626404		7706.59	0.80018
7749.15	0.639307		7706.6	0.80079
7749.22	0.657305		7706.61	0.80131
7749.29	0.670803		7706.61	0.80174
7749.36	0.673525		7706.62	0.80209
7749.43	0.668153		7706.63	0.80234
7749.49	0.68259		7706.64	0.80251
7749.56	0.66508		7706.64	0.80258
7749.63	0.667527		7706.65	0.80257
7749.7	0.657254		7706.66	0.80247
7749.77	0.64653		7706.67	0.80228
7749.84	0.63836		7706.68	0.802
7749.9	0.652982		7706.68	0.80165
7749.97	0.662328		7706.69	0.80121
7750.04	0.681461		7706.7	0.8007
7750.11	0.679884		7706.71	0.80011
7750.18	0.687517		7706.71	0.79945
7750.24	0.697365		7706.72	0.79873
7750.31	0.708564		7706.73	0.79794
7750.38	0.711523		7706.74	0.7971
7750.45	0.727149		7706.75	0.7962
7750.52	0.738383		7706.75	0.79525
7750.58	0.721459		7706.76	0.79426
7750.65	0.714175		7706.77	0.79323
7750.72	0.693411		7706.78	0.79216
7750.79	0.672164		7706.78	0.79106
7750.86	0.637815		7706.79	0.78994
7750.92	0.626406		7706.8	0.7888
7750.99	0.604829		7706.81	0.78764
7751.06	0.59948		7706.81	0.78647
7751.13	0.594982		7706.82	0.7853
7751.2	0.623096		7706.83	0.78412
7751.26	0.648339		7706.84	0.78294
7751.33	0.654956		7706.85	0.78177
7751.4	0.691921		7706.85	0.78061
7751.47	0.691617		7706.86	0.77946
7751.54	0.7103		7706.87	0.77833
7751.6	0.725576		7706.88	0.77722
7751.67	0.748491		7706.88	0.77613
7751.74	0.756934		7706.89	0.77506
7751.81	0.755321		7706.9	0.77402
7751.88	0.76194		7706.91	0.773
7751.94	0.768749		7706.91	0.77202
7752.01	0.771819		7706.92	0.77106
7752.08	0.77332		7706.93	0.77013
7752.15	0.776828		7706.94	0.76924
7752.21	0.782644		7706.95	0.76838
7752.28	0.777875		7706.95	0.76755
7752.35	0.786234		7706.96	0.76675
7752.42	0.794781		7706.97	0.76599
7752.49	0.783676		7706.98	0.76526
7752.55	0.787086		7706.98	0.76456
7752.62	0.781838		7706.99	0.76388
7752.69	0.768696		7707	0.76324
7752.76	0.757553		7707.01	0.76263
7752.82	0.741913		7707.01	0.76205
7752.89	0.749124		7707.02	0.7615
7752.96	0.729823		7707.03	0.76097
7753.03	0.715836		7707.04	0.76046
7753.1	0.717622		7707.05	0.75999
7753.16	0.701616		7707.05	0.75953
7753.23	0.695281		7707.06	0.7591
7753.3	0.711737		7707.07	0.75869
7753.37	0.705294		7707.08	0.7583
7753.43	0.698242		7707.08	0.75792
7753.5	0.698123		7707.09	0.75757
7753.57	0.698059		7707.1	0.75723
7753.64	0.7009		7707.11	0.75691
7753.7	0.718543		7707.11	0.75661
7753.77	0.720468		7707.12	0.75632
7753.84	0.756893		7707.13	0.75604
7753.91	0.76401		7707.14	0.75578
7753.98	0.77267		7707.15	0.75553
7754.04	0.807911		7707.15	0.75528
7754.11	0.798043		7707.16	0.75505
7754.18	0.820537		7707.17	0.75482
7754.25	0.825874		7707.18	0.7546
7754.31	0.835162		7707.18	0.75439
7754.38	0.832926		7707.19	0.75418
7754.45	0.847821		7707.2	0.75397
7754.52	0.838227		7707.21	0.75376
7754.58	0.832141		7707.22	0.75356
7754.65	0.83446		7707.22	0.75335
7754.72	0.830902		7707.23	0.75314
7754.79	0.822092		7707.24	0.75293
7754.85	0.808896		7707.25	0.75272
7754.92	0.796872		7707.25	0.7525
7754.99	0.776167		7707.26	0.75227
7755.06	0.756909		7707.27	0.75203
7755.12	0.764589		7707.28	0.75179
7755.19	0.743891		7707.28	0.75153
7755.26	0.751786		7707.29	0.75127
7755.33	0.764827		7707.3	0.75099
7755.39	0.783437		7707.31	0.7507
7755.46	0.783019		7707.32	0.75041
7755.53	0.785619		7707.32	0.7501
7755.59	0.796699		7707.33	0.74977
7755.66	0.809629		7707.34	0.74944
7755.73	0.807137		7707.35	0.7491
7755.8	0.800162		7707.35	0.74875
7755.86	0.80821		7707.36	0.74838
7755.93	0.818201		7707.37	0.74801
7756	0.823432		7707.38	0.74764
7756.07	0.831097		7707.38	0.74726
7756.13	0.848862		7707.39	0.74687
7756.2	0.855225		7707.4	0.74648
7756.27	0.865387		7707.41	0.74609
7756.34	0.873609		7707.42	0.74571
7756.4	0.863454		7707.42	0.74532
7756.47	0.8425		7707.43	0.74494
7756.54	0.835429		7707.44	0.74457
7756.6	0.843211		7707.45	0.74421
7756.67	0.829193		7707.45	0.74386
7756.74	0.810821		7707.46	0.74352
7756.81	0.800058		7707.47	0.74319
7756.87	0.785812		7707.48	0.74288
7756.94	0.789889		7707.48	0.74259
7757.01	0.781155		7707.49	0.74231
7757.07	0.798697		7707.5	0.74206
7757.14	0.808872		7707.51	0.74182
7757.21	0.825941		7707.52	0.7416
7757.28	0.811334		7707.52	0.74141
7757.34	0.805047		7707.53	0.74123
7757.41	0.792655		7707.54	0.74108
7757.48	0.781229		7707.55	0.74095
7757.54	0.794053		7707.55	0.74084
7757.61	0.79249		7707.56	0.74075
7757.68	0.80814		7707.57	0.74068
7757.75	0.800954		7707.58	0.74062
7757.81	0.79814		7707.59	0.74059
7757.88	0.799465		7707.59	0.74058
7757.95	0.780425		7707.6	0.74058
7758.01	0.802733		7707.61	0.74059
7758.08	0.793333		7707.62	0.74063
7758.15	0.802378		7707.62	0.74067
7758.22	0.790825		7707.63	0.74074
7758.28	0.789916		7707.64	0.74081
7758.35	0.790012		7707.65	0.7409
7758.42	0.783081		7707.65	0.741
7758.48	0.79846		7707.66	0.74112
7758.55	0.795064		7707.67	0.74125
7758.62	0.777101		7707.68	0.7414
7758.68	0.780281		7707.69	0.74156
7758.75	0.788487		7707.69	0.74174
7758.82	0.780686		7707.7	0.74193
7758.88	0.776538		7707.71	0.74215
7758.95	0.789356		7707.72	0.74239
7759.02	0.80153		7707.72	0.74265
7759.09	0.794236		7707.73	0.74294
7759.15	0.786705		7707.74	0.74325
7759.22	0.797077		7707.75	0.7436
7759.29	0.793124		7707.75	0.74398
7759.35	0.787795		7707.76	0.74439
7759.42	0.799436		7707.77	0.74484
7759.49	0.77292		7707.78	0.74534
7759.55	0.774471		7707.79	0.74588
7759.62	0.796127		7707.79	0.74646
7759.69	0.79646		7707.8	0.7471
7759.75	0.805176		7707.81	0.74779
7759.82	0.787411		7707.82	0.74853
7759.89	0.769148		7707.82	0.74932
7759.95	0.756334		7707.83	0.75018
7760.02	0.740146		7707.84	0.75109
7760.09	0.752406		7707.85	0.75206
7760.15	0.774049		7707.85	0.7531
7760.22	0.769047		7707.86	0.75419
7760.29	0.770351		7707.87	0.75535
7760.35	0.785132		7707.88	0.75656
7760.42	0.798042		7707.89	0.75783
7760.49	0.795124		7707.89	0.75917
7760.56	0.790361		7707.9	0.76055
7760.62	0.793951		7707.91	0.76199
7760.69	0.780609		7707.92	0.76348
7760.76	0.801382		7707.92	0.76502
7760.82	0.798513		7707.93	0.7666
7760.89	0.811423		7707.94	0.76822
7760.95	0.819659		7707.95	0.76988
7761.02	0.82928		7707.96	0.77156
7761.09	0.847825		7707.96	0.77327
7761.15	0.853055		7707.97	0.77499
7761.22	0.844426		7707.98	0.77673
7761.29	0.867041		7707.99	0.77848
7761.35	0.855929		7707.99	0.78023
7761.42	0.857564		7708	0.78197
7761.49	0.844411		7708.01	0.7837
7761.55	0.846871		7708.02	0.78541
7761.62	0.844936		7708.02	0.7871
7761.69	0.83286		7708.03	0.78875
7761.75	0.83217		7708.04	0.79037
7761.82	0.800703		7708.05	0.79195
7761.89	0.794526		7708.06	0.79348
7761.95	0.787108		7708.06	0.79495
7762.02	0.784411		7708.07	0.79636
7762.09	0.784804		7708.08	0.79771
7762.15	0.768224		7708.09	0.79899
7762.22	0.770148		7708.09	0.8002
7762.29	0.774488		7708.1	0.80132
7762.35	0.772181		7708.11	0.80237
7762.42	0.78301		7708.12	0.80334
7762.49	0.801883		7708.12	0.80422
7762.55	0.812449		7708.13	0.80501
7762.62	0.828825		7708.14	0.80572
7762.68	0.837845		7708.15	0.80634
7762.75	0.821312		7708.16	0.80687
7762.82	0.829879		7708.16	0.80731
7762.88	0.834425		7708.17	0.80766
7762.95	0.829608		7708.18	0.80793
7763.02	0.829996		7708.19	0.80811
7763.08	0.81591		7708.19	0.80822
7763.15	0.812113		7708.2	0.80824
7763.22	0.813365		7708.21	0.80819
7763.28	0.820473		7708.22	0.80807
7763.35	0.829713		7708.22	0.80788
7763.41	0.83514		7708.23	0.80762
7763.48	0.852646		7708.24	0.80731
7763.55	0.839253		7708.25	0.80694
7763.61	0.849061		7708.26	0.80653
7763.68	0.839113		7708.26	0.80607
7763.75	0.824007		7708.27	0.80557
7763.81	0.833508		7708.28	0.80505
7763.88	0.832101		7708.29	0.80449
7763.94	0.826244		7708.29	0.80391
7764.01	0.809887		7708.3	0.80332
7764.08	0.799371		7708.31	0.80271
7764.14	0.788754		7708.32	0.80209
7764.21	0.780049		7708.33	0.80148
7764.28	0.768857		7708.33	0.80087
7764.34	0.761897		7708.34	0.80026
7764.41	0.756515		7708.35	0.79966
7764.47	0.775927		7708.36	0.79908
7764.54	0.79043		7708.36	0.79852
7764.61	0.796167		7708.37	0.79798
7764.67	0.804192		7708.38	0.79746
7764.74	0.814007		7708.39	0.79696
7764.8	0.827463		7708.39	0.79649
7764.87	0.841758		7708.4	0.79605
7764.94	0.850506		7708.41	0.79564
7765	0.843851		7708.42	0.79526
7765.07	0.842589		7708.43	0.7949
7765.14	0.823077		7708.43	0.79458
7765.2	0.809781		7708.44	0.79428
7765.27	0.79509		7708.45	0.79401
7765.33	0.780066		7708.46	0.79376
7765.4	0.757311		7708.46	0.79354
7765.47	0.740403		7708.47	0.79333
7765.53	0.729103		7708.48	0.79315
7765.6	0.736412		7708.49	0.79298
7765.66	0.737043		7708.49	0.79282
7765.73	0.748497		7708.5	0.79268
7765.8	0.761098		7708.51	0.79254
7765.86	0.773694		7708.52	0.79241
7765.93	0.78986		7708.53	0.79228
7765.99	0.798004		7708.53	0.79215
7766.06	0.817113		7708.54	0.79202
7766.13	0.832764		7708.55	0.79188
7766.19	0.848799		7708.56	0.79173
7766.26	0.853664		7708.56	0.79157
7766.32	0.851869		7708.57	0.79139
7766.39	0.868063		7708.58	0.7912
7766.45	0.861412		7708.59	0.791
7766.52	0.842452		7708.59	0.79077
7766.59	0.833719		7708.6	0.79053
7766.65	0.823021		7708.61	0.79026
7766.72	0.812983		7708.62	0.78997
7766.78	0.806267		7708.63	0.78967
7766.85	0.803457		7708.63	0.78934
7766.92	0.80434		7708.64	0.78898
7766.98	0.821469		7708.65	0.78861
7767.05	0.804262		7708.66	0.78822
7767.11	0.802445		7708.66	0.78781
7767.18	0.776948		7708.67	0.78739
7767.24	0.744957		7708.68	0.78695
7767.31	0.725858		7708.69	0.78649
7767.38	0.700308		7708.7	0.78603
7767.44	0.679715		7708.7	0.78555
7767.51	0.68488		7708.71	0.78507
7767.57	0.67574		7708.72	0.78458
7767.64	0.691208		7708.73	0.78408
7767.7	0.710337		7708.73	0.78359
7767.77	0.722063		7708.74	0.7831
7767.84	0.729766		7708.75	0.7826
7767.9	0.72408		7708.76	0.78212
7767.97	0.75863		7708.76	0.78164
7768.03	0.770865		7708.77	0.78117
7768.1	0.781398		7708.78	0.7807
7768.16	0.798854		7708.79	0.78025
7768.23	0.806399		7708.8	0.77981
7768.3	0.814696		7708.8	0.77938
7768.36	0.807443		7708.81	0.77896
7768.43	0.827025		7708.82	0.77856
7768.49	0.825891		7708.83	0.77817
7768.56	0.843086		7708.83	0.77779
7768.62	0.850222		7708.84	0.77743
7768.69	0.841965		7708.85	0.77708
7768.76	0.836923		7708.86	0.77674
7768.82	0.836125		7708.86	0.77641
7768.89	0.826946		7708.87	0.7761
7768.95	0.821039		7708.88	0.77579
7769.02	0.810711		7708.89	0.77549
7769.08	0.793567		7708.9	0.7752
7769.15	0.798748		7708.9	0.77491
7769.21	0.793795		7708.91	0.77463
7769.28	0.801805		7708.92	0.77436
7769.34	0.809398		7708.93	0.77408
7769.41	0.802511		7708.93	0.77381
7769.48	0.812926		7708.94	0.77354
7769.54	0.81643		7708.95	0.77327
7769.61	0.822186		7708.96	0.773
7769.67	0.839105		7708.96	0.77273
7769.74	0.8194		7708.97	0.77246
7769.8	0.830824		7708.98	0.77218
7769.87	0.827633		7708.99	0.77191
7769.93	0.82109		7709	0.77163
7770	0.814317		7709	0.77135
7770.06	0.800604		7709.01	0.77106
7770.13	0.801204		7709.02	0.77078
7770.2	0.80245		7709.03	0.7705
7770.26	0.806088		7709.03	0.77021
7770.33	0.842018		7709.04	0.76992
7770.39	0.859719		7709.05	0.76964
7770.46	0.896617		7709.06	0.76935
7770.52	0.878802		7709.07	0.76907
7770.59	0.87992		7709.07	0.76879
7770.65	0.871742		7709.08	0.76852
7770.72	0.85683		7709.09	0.76825
7770.78	0.848812		7709.1	0.76798
7770.85	0.836227		7709.1	0.76773
7770.91	0.81117		7709.11	0.76748
7770.98	0.820724		7709.12	0.76723
7771.04	0.820405		7709.13	0.767
7771.11	0.810044		7709.13	0.76678
7771.17	0.80436		7709.14	0.76657
7771.24	0.805735		7709.15	0.76638
7771.31	0.811576		7709.16	0.7662
7771.37	0.802925		7709.17	0.76603
7771.44	0.813409		7709.17	0.76588
7771.5	0.804243		7709.18	0.76574
7771.57	0.823831		7709.19	0.76562
7771.63	0.812061		7709.2	0.76552
7771.7	0.793807		7709.2	0.76544
7771.76	0.784831		7709.21	0.76538
7771.83	0.789643		7709.22	0.76534
7771.89	0.788969		7709.23	0.76533
7771.96	0.806794		7709.23	0.76533
7772.02	0.816325		7709.24	0.76536
7772.09	0.828619		7709.25	0.76541
7772.15	0.832442		7709.26	0.76548
7772.22	0.840488		7709.27	0.76558
7772.28	0.848807		7709.27	0.76571
7772.35	0.85782		7709.28	0.76586
7772.41	0.867032		7709.29	0.76603
7772.48	0.856775		7709.3	0.76623
7772.54	0.880404		7709.3	0.76645
7772.61	0.859233		7709.31	0.7667
7772.67	0.843786		7709.32	0.76697
7772.74	0.814042		7709.33	0.76726
7772.8	0.783256		7709.34	0.76757
7772.87	0.765206		7709.34	0.76791
7772.93	0.749058		7709.35	0.76826
7773	0.733411		7709.36	0.76863
7773.06	0.739791		7709.37	0.76901
7773.13	0.764138		7709.37	0.7694
7773.19	0.768096		7709.38	0.76981
7773.26	0.771633		7709.39	0.77022
7773.32	0.780302		7709.4	0.77064
7773.39	0.762066		7709.4	0.77107
7773.45	0.781254		7709.41	0.77149
7773.52	0.772434		7709.42	0.77191
7773.58	0.765074		7709.43	0.77233
7773.65	0.763634		7709.44	0.77274
7773.71	0.761393		7709.44	0.77313
7773.78	0.764074		7709.45	0.77352
7773.84	0.762563		7709.46	0.77388
7773.91	0.76389		7709.47	0.77423
7773.97	0.779481		7709.47	0.77455
7774.04	0.782615		7709.48	0.77485
7774.1	0.799837		7709.49	0.77512
7774.17	0.819371		7709.5	0.77536
7774.23	0.821767		7709.5	0.77557
7774.3	0.83977		7709.51	0.77574
7774.36	0.858109		7709.52	0.77588
7774.43	0.876791		7709.53	0.77597
7774.49	0.870538		7709.54	0.77603
7774.56	0.863836		7709.54	0.77604
7774.62	0.869822		7709.55	0.77601
7774.68	0.861985		7709.56	0.77593
7774.75	0.846781		7709.57	0.77581
7774.81	0.850297		7709.57	0.77564
7774.88	0.845991		7709.58	0.77542
7774.94	0.854347		7709.59	0.77515
7775.01	0.864838		7709.6	0.77482
7775.07	0.8753		7709.6	0.77445
7775.14	0.884793		7709.61	0.77402
7775.2	0.875728		7709.62	0.77354
7775.27	0.88034		7709.63	0.773
7775.33	0.867756		7709.64	0.77241
7775.4	0.85722		7709.64	0.77176
7775.46	0.854787		7709.65	0.77106
7775.53	0.851072		7709.66	0.77029
7775.59	0.83979		7709.67	0.76946
7775.65	0.841528		7709.67	0.76858
7775.72	0.844087		7709.68	0.76763
7775.78	0.832895		7709.69	0.76661
7775.85	0.830956		7709.7	0.76553
7775.91	0.83769		7709.7	0.76439
7775.98	0.841293		7709.71	0.76318
7776.04	0.839421		7709.72	0.76189
7776.11	0.848037		7709.73	0.76054
7776.17	0.842089		7709.74	0.75911
7776.24	0.833607		7709.74	0.75761
7776.3	0.828898		7709.75	0.75603
7776.37	0.831518		7709.76	0.75438
7776.43	0.806675		7709.77	0.75264
7776.49	0.804608		7709.77	0.75083
7776.56	0.800577		7709.78	0.74894
7776.62	0.795571		7709.79	0.74696
7776.69	0.809727		7709.8	0.74491
7776.75	0.82488		7709.81	0.74277
7776.82	0.836541		7709.81	0.74055
7776.88	0.848955		7709.82	0.73825
7776.95	0.85037		7709.83	0.73586
7777.01	0.859305		7709.84	0.73339
7777.07	0.873546		7709.84	0.73085
7777.14	0.873407		7709.85	0.72822
7777.2	0.876135		7709.86	0.72552
7777.27	0.888007		7709.87	0.72274
7777.33	0.880933		7709.87	0.71988
7777.4	0.879004		7709.88	0.71696
7777.46	0.86887		7709.89	0.71397
7777.52	0.84762		7709.9	0.71091
7777.59	0.839254		7709.91	0.7078
7777.65	0.83305		7709.91	0.70462
7777.72	0.844147		7709.92	0.70139
7777.78	0.845403		7709.93	0.69812
7777.85	0.83668		7709.94	0.6948
7777.91	0.832488		7709.94	0.69144
7777.98	0.840342		7709.95	0.68805
7778.04	0.839553		7709.96	0.68463
7778.1	0.852488		7709.97	0.68119
7778.17	0.878628		7709.97	0.67773
7778.23	0.883598		7709.98	0.67426
7778.3	0.879306		7709.99	0.67078
7778.36	0.883995		7710	0.6673
7778.43	0.88121		7710.01	0.66382
7778.49	0.865776		7710.01	0.66035
7778.55	0.871281		7710.02	0.6569
7778.62	0.854814		7710.03	0.65347
7778.68	0.833245		7710.04	0.65006
7778.75	0.81875		7710.04	0.64668
7778.81	0.812979		7710.05	0.64334
7778.87	0.805336		7710.06	0.64004
7778.94	0.797609		7710.07	0.63678
7779	0.804632		7710.08	0.63357
7779.07	0.800937		7710.08	0.63041
7779.13	0.810111		7710.09	0.62731
7779.2	0.817333		7710.1	0.62426
7779.26	0.85076		7710.11	0.62129
7779.32	0.867455		7710.11	0.61837
7779.39	0.875759		7710.12	0.61553
7779.45	0.899578		7710.13	0.61276
7779.52	0.90595		7710.14	0.61007
7779.58	0.911555		7710.14	0.60746
7779.64	0.906507		7710.15	0.60493
7779.71	0.894074		7710.16	0.60249
7779.77	0.880163		7710.17	0.60013
7779.84	0.882058		7710.18	0.59787
7779.9	0.868353		7710.18	0.5957
7779.96	0.843487		7710.19	0.59363
7780.03	0.839373		7710.2	0.59166
7780.09	0.813585		7710.21	0.58979
7780.16	0.783288		7710.21	0.58804
7780.22	0.754012		7710.22	0.58639
7780.28	0.702508		7710.23	0.58486
7780.35	0.658303		7710.24	0.58344
7780.41	0.631494		7710.24	0.58215
7780.48	0.612758		7710.25	0.58098
7780.54	0.61268		7710.26	0.57993
7780.6	0.628746		7710.27	0.57902
7780.67	0.650755		7710.28	0.57825
7780.73	0.673912		7710.28	0.57761
7780.8	0.695902		7710.29	0.57711
7780.86	0.732543		7710.3	0.57676
7780.92	0.753553		7710.31	0.57655
7780.99	0.774789		7710.31	0.5765
7781.05	0.78598		7710.32	0.57659
7781.12	0.791478		7710.33	0.57684
7781.18	0.78946		7710.34	0.57725
7781.24	0.784296		7710.35	0.57781
7781.31	0.778913		7710.35	0.57853
7781.37	0.77415		7710.36	0.57941
7781.43	0.788444		7710.37	0.58045
7781.5	0.797595		7710.38	0.58165
7781.56	0.782217		7710.38	0.583
7781.63	0.794954		7710.39	0.58451
7781.69	0.794835		7710.4	0.58618
7781.75	0.809249		7710.41	0.588
7781.82	0.821686		7710.41	0.58996
7781.88	0.837607		7710.42	0.59208
7781.94	0.844916		7710.43	0.59433
7782.01	0.854773		7710.44	0.59672
7782.07	0.858105		7710.45	0.59925
7782.14	0.865793		7710.45	0.6019
7782.2	0.868762		7710.46	0.60467
7782.26	0.868915		7710.47	0.60755
7782.33	0.86081		7710.48	0.61055
7782.39	0.854713		7710.48	0.61365
7782.45	0.851907		7710.49	0.61684
7782.52	0.828259		7710.5	0.62011
7782.58	0.80784		7710.51	0.62347
7782.65	0.802474		7710.51	0.6269
7782.71	0.786409		7710.52	0.6304
7782.77	0.773869		7710.53	0.63395
7782.84	0.765313		7710.54	0.63755
7782.9	0.76865		7710.55	0.6412
7782.96	0.761463		7710.55	0.64487
7783.03	0.765831		7710.56	0.64858
7783.09	0.762007		7710.57	0.65231
7783.15	0.770152		7710.58	0.65605
7783.22	0.7668		7710.58	0.65979
7783.28	0.780621		7710.59	0.66354
7783.34	0.777893		7710.6	0.66728
7783.41	0.777577		7710.61	0.67102
7783.47	0.768733		7710.61	0.67474
7783.54	0.771663		7710.62	0.67843
7783.6	0.765914		7710.63	0.68211
7783.66	0.753023		7710.64	0.68575
7783.73	0.744463		7710.65	0.68936
7783.79	0.740355		7710.65	0.69294
7783.85	0.73554		7710.66	0.69648
7783.92	0.75079		7710.67	0.69998
7783.98	0.744945		7710.68	0.70343
7784.04	0.747811		7710.68	0.70684
7784.11	0.752101		7710.69	0.7102
7784.17	0.749865		7710.7	0.71351
7784.23	0.77099		7710.71	0.71677
7784.3	0.775957		7710.72	0.71998
7784.36	0.7864		7710.72	0.72313
7784.42	0.800607		7710.73	0.72623
7784.49	0.803272		7710.74	0.72928
7784.55	0.812592		7710.75	0.73227
7784.61	0.809212		7710.75	0.7352
7784.68	0.810373		7710.76	0.73808
7784.74	0.805982		7710.77	0.7409
7784.8	0.805812		7710.78	0.74366
7784.87	0.794099		7710.78	0.74635
7784.93	0.786338		7710.79	0.74899
7784.99	0.800149		7710.8	0.75157
7785.06	0.787397		7710.81	0.75409
7785.12	0.785755		7710.82	0.75655
7785.18	0.78964		7710.82	0.75894
7785.25	0.7954		7710.83	0.76127
7785.31	0.79942		7710.84	0.76354
7785.37	0.809512		7710.85	0.76574
7785.44	0.806906		7710.85	0.76788
7785.5	0.826025		7710.86	0.76995
7785.56	0.842528		7710.87	0.77195
7785.63	0.826509		7710.88	0.77389
7785.69	0.829074		7710.88	0.77577
7785.75	0.822803		7710.89	0.77757
7785.82	0.803191		7710.9	0.77931
7785.88	0.803441		7710.91	0.78098
7785.94	0.796398		7710.92	0.78259
7786.01	0.784953		7710.92	0.78413
7786.07	0.779311		7710.93	0.7856
7786.13	0.772829		7710.94	0.78701
7786.2	0.759353		7710.95	0.78834
7786.26	0.746065		7710.95	0.78962
7786.32	0.765532		7710.96	0.79082
7786.39	0.774168		7710.97	0.79197
7786.45	0.758765		7710.98	0.79304
7786.51	0.763823		7710.98	0.79406
7786.57	0.787584		7710.99	0.79501
7786.64	0.795147		7711	0.79589
7786.7	0.787354		7711.01	0.79671
7786.76	0.795841		7711.02	0.79747
7786.83	0.797308		7711.02	0.79817
7786.89	0.800974		7711.03	0.79881
7786.95	0.800754		7711.04	0.79938
7787.02	0.801306		7711.05	0.79989
7787.08	0.810241		7711.05	0.80035
7787.14	0.814113		7711.06	0.80074
7787.21	0.820904		7711.07	0.80106
7787.27	0.823775		7711.08	0.80133
7787.33	0.827949		7711.09	0.80154
7787.39	0.83122		7711.09	0.80168
7787.46	0.815788		7711.1	0.80176
7787.52	0.831881		7711.11	0.80178
7787.58	0.830853		7711.12	0.80173
7787.65	0.847976		7711.12	0.80163
7787.71	0.864292		7711.13	0.80146
7787.77	0.856263		7711.14	0.80123
7787.83	0.863851		7711.15	0.80093
7787.9	0.858053		7711.15	0.80057
7787.96	0.867286		7711.16	0.80015
7788.02	0.856446		7711.17	0.79966
7788.09	0.840357		7711.18	0.79911
7788.15	0.84232		7711.19	0.7985
7788.21	0.837022		7711.19	0.79783
7788.28	0.824445		7711.2	0.7971
7788.34	0.814173		7711.21	0.79631
7788.4	0.786346		7711.22	0.79546
7788.46	0.745841		7711.22	0.79455
7788.53	0.712578		7711.23	0.79359
7788.59	0.654527		7711.24	0.79257
7788.65	0.614631		7711.25	0.7915
7788.71	0.57814		7711.25	0.79039
7788.78	0.556782		7711.26	0.78922
7788.84	0.52731		7711.27	0.78802
7788.9	0.518642		7711.28	0.78677
7788.97	0.52236		7711.29	0.78548
7789.03	0.547236		7711.29	0.78416
7789.09	0.558964		7711.3	0.78281
7789.15	0.586861		7711.31	0.78144
7789.22	0.615058		7711.32	0.78004
7789.28	0.651217		7711.32	0.77862
7789.34	0.666044		7711.33	0.77718
7789.41	0.696132		7711.34	0.77574
7789.47	0.713862		7711.35	0.77428
7789.53	0.741173		7711.36	0.77283
7789.59	0.768698		7711.36	0.77138
7789.66	0.776382		7711.37	0.76993
7789.72	0.79344		7711.38	0.76849
7789.78	0.80674		7711.39	0.76707
7789.84	0.80243		7711.39	0.76567
7789.91	0.79756		7711.4	0.76429
7789.97	0.796267		7711.41	0.76294
7790.03	0.789129		7711.42	0.76162
7790.09	0.772825		7711.42	0.76034
7790.16	0.773697		7711.43	0.7591
7790.22	0.761671		7711.44	0.75791
7790.28	0.75365		7711.45	0.75677
7790.34	0.774383		7711.46	0.75567
7790.41	0.772304		7711.46	0.75464
7790.47	0.771023		7711.47	0.75367
7790.53	0.783665		7711.48	0.75276
7790.6	0.777295		7711.49	0.75192
7790.66	0.793531		7711.49	0.75115
7790.72	0.811134		7711.5	0.75045
7790.78	0.833854		7711.51	0.74984
7790.85	0.848962		7711.52	0.7493
7790.91	0.847087		7711.52	0.74885
7790.97	0.835924		7711.53	0.74849
7791.03	0.815323		7711.54	0.74821
7791.1	0.811462		7711.55	0.74803
7791.16	0.78312		7711.56	0.74794
7791.22	0.777733		7711.56	0.74794
7791.28	0.764051		7711.57	0.74805
7791.34	0.754128		7711.58	0.74825
7791.41	0.759148		7711.59	0.74856
7791.47	0.767629		7711.59	0.74896
7791.53	0.770259		7711.6	0.74947
7791.59	0.772912		7711.61	0.75008
7791.66	0.772857		7711.62	0.7508
7791.72	0.789542		7711.62	0.75162
7791.78	0.791334		7711.63	0.75254
7791.84	0.79141		7711.64	0.75356
7791.91	0.800308		7711.65	0.75469
7791.97	0.798093		7711.66	0.75592
7792.03	0.810165		7711.66	0.75724
7792.09	0.816939		7711.67	0.75866
7792.16	0.841911		7711.68	0.76018
7792.22	0.857768		7711.69	0.76179
7792.28	0.849834		7711.69	0.76348
7792.34	0.848853		7711.7	0.76527
7792.4	0.853786		7711.71	0.76713
7792.47	0.849752		7711.72	0.76908
7792.53	0.867317		7711.73	0.77109
7792.59	0.85684		7711.73	0.77318
7792.65	0.841943		7711.74	0.77533
7792.72	0.818025		7711.75	0.77755
7792.78	0.831078		7711.76	0.77981
7792.84	0.83149		7711.76	0.78213
7792.9	0.808477		7711.77	0.78449
7792.97	0.800212		7711.78	0.78689
7793.03	0.791879		7711.79	0.78932
7793.09	0.790967		7711.79	0.79178
7793.15	0.790304		7711.8	0.79426
7793.21	0.78758		7711.81	0.79675
7793.28	0.798168		7711.82	0.79925
7793.34	0.812703		7711.83	0.80175
7793.4	0.818977		7711.83	0.80425
7793.46	0.824391		7711.84	0.80674
7793.52	0.833454		7711.85	0.80921
7793.59	0.832747		7711.86	0.81166
7793.65	0.841452		7711.86	0.81408
7793.71	0.854453		7711.87	0.81646
7793.77	0.874454		7711.88	0.81881
7793.84	0.883979		7711.89	0.82111
7793.9	0.880208		7711.89	0.82336
7793.96	0.884938		7711.9	0.82556
7794.02	0.879605		7711.91	0.82769
7794.08	0.854411		7711.92	0.82976
7794.15	0.856212		7711.93	0.83177
7794.21	0.838566		7711.93	0.8337
7794.27	0.834986		7711.94	0.83555
7794.33	0.81814		7711.95	0.83732
7794.39	0.824118		7711.96	0.83901
7794.46	0.828101		7711.96	0.84061
7794.52	0.801252		7711.97	0.84212
7794.58	0.801874		7711.98	0.84353
7794.64	0.803359		7711.99	0.84486
7794.7	0.787383		7712	0.84608
7794.77	0.789653		7712	0.8472
7794.83	0.790333		7712.01	0.84822
7794.89	0.797653		7712.02	0.84914
7794.95	0.800833		7712.03	0.84996
7795.01	0.805708		7712.03	0.85066
7795.08	0.803075		7712.04	0.85126
7795.14	0.794079		7712.05	0.85175
7795.2	0.79561		7712.06	0.85213
7795.26	0.812145		7712.06	0.8524
7795.32	0.804763		7712.07	0.85256
7795.38	0.817592		7712.08	0.85261
7795.45	0.829785		7712.09	0.85254
7795.51	0.842969		7712.1	0.85237
7795.57	0.851652		7712.1	0.85208
7795.63	0.860159		7712.11	0.85168
7795.69	0.851833		7712.12	0.85116
7795.76	0.854261		7712.13	0.85054
7795.82	0.836516		7712.13	0.8498
7795.88	0.851313		7712.14	0.84895
7795.94	0.849561		7712.15	0.84798
7796	0.858441		7712.16	0.84691
7796.06	0.854735		7712.16	0.84572
7796.13	0.858042		7712.17	0.84443
7796.19	0.852586		7712.18	0.84302
7796.25	0.835281		7712.19	0.84151
7796.31	0.825405		7712.2	0.83988
7796.37	0.814081		7712.2	0.83815
7796.44	0.80905		7712.21	0.8363
7796.5	0.809785		7712.22	0.83435
7796.56	0.821561		7712.23	0.8323
7796.62	0.829082		7712.23	0.83013
7796.68	0.830133		7712.24	0.82787
7796.74	0.842276		7712.25	0.82549
7796.81	0.849958		7712.26	0.82302
7796.87	0.855476		7712.27	0.82044
7796.93	0.846604		7712.27	0.81776
7796.99	0.841188		7712.28	0.81498
7797.05	0.815064		7712.29	0.81211
7797.11	0.806131		7712.3	0.80913
7797.18	0.790539		7712.3	0.80606
7797.24	0.759072		7712.31	0.80289
7797.3	0.735982		7712.32	0.79964
7797.36	0.698181		7712.33	0.79629
7797.42	0.66196		7712.33	0.79285
7797.48	0.637937		7712.34	0.78932
7797.54	0.624073		7712.35	0.78572
7797.61	0.629988		7712.36	0.78203
7797.67	0.647343		7712.37	0.77826
7797.73	0.670626		7712.37	0.77441
7797.79	0.705527		7712.38	0.7705
7797.85	0.739978		7712.39	0.76651
7797.91	0.761911		7712.4	0.76246
7797.98	0.795566		7712.4	0.75835
7798.04	0.818847		7712.41	0.75418
7798.1	0.845552		7712.42	0.74997
7798.16	0.857703		7712.43	0.7457
7798.22	0.856097		7712.43	0.7414
7798.28	0.87172		7712.44	0.73706
7798.34	0.869052		7712.45	0.7327
7798.41	0.86641		7712.46	0.72831
7798.47	0.881236		7712.47	0.72391
7798.53	0.868371		7712.47	0.7195
7798.59	0.848446		7712.48	0.71508
7798.65	0.851776		7712.49	0.71068
7798.71	0.83627		7712.5	0.70629
7798.77	0.826781		7712.5	0.70193
7798.84	0.841511		7712.51	0.69759
7798.9	0.824318		7712.52	0.69329
7798.96	0.830335		7712.53	0.68905
7799.02	0.825089		7712.53	0.68486
7799.08	0.825995		7712.54	0.68073
7799.14	0.813485		7712.55	0.67668
7799.2	0.810072		7712.56	0.67271
7799.27	0.813573		7712.57	0.66883
7799.33	0.816897		7712.57	0.66504
7799.39	0.834417		7712.58	0.66137
7799.45	0.837753		7712.59	0.65781
7799.51	0.861721		7712.6	0.65436
7799.57	0.855145		7712.6	0.65105
7799.63	0.84815		7712.61	0.64787
7799.69	0.847845		7712.62	0.64483
7799.76	0.827523		7712.63	0.64193
7799.82	0.814527		7712.64	0.63919
7799.88	0.773286		7712.64	0.6366
7799.94	0.750976		7712.65	0.63418
7800	0.750928		7712.66	0.63191
7800.06	0.716498		7712.67	0.62981
7800.12	0.698763		7712.67	0.62788
7800.18	0.684522		7712.68	0.62612
7800.25	0.697163		7712.69	0.62453
7800.31	0.715692		7712.7	0.62311
7800.37	0.732843		7712.7	0.62186
7800.43	0.753826		7712.71	0.62078
7800.49	0.757716		7712.72	0.61987
7800.55	0.77195		7712.73	0.61913
7800.61	0.791813		7712.74	0.61856
7800.67	0.786138		7712.74	0.61814
7800.73	0.797133		7712.75	0.61789
7800.8	0.816329		7712.76	0.61778
7800.86	0.813645		7712.77	0.61784
7800.92	0.826387		7712.77	0.61803
7800.98	0.824774		7712.78	0.61837
7801.04	0.818837		7712.79	0.61885
7801.1	0.81229		7712.8	0.61946
7801.16	0.840341		7712.81	0.62019
7801.22	0.833171		7712.81	0.62104
7801.28	0.845805		7712.82	0.62201
7801.35	0.860418		7712.83	0.62309
7801.41	0.857625		7712.84	0.62427
7801.47	0.863128		7712.84	0.62555
7801.53	0.865482		7712.85	0.62692
7801.59	0.879895		7712.86	0.62837
7801.65	0.886245		7712.87	0.6299
7801.71	0.877946		7712.87	0.63151
7801.77	0.899207		7712.88	0.63319
7801.83	0.913757		7712.89	0.63493
7801.89	0.904363		7712.9	0.63673
7801.96	0.914799		7712.91	0.63858
7802.02	0.925969		7712.91	0.64048
7802.08	0.91667		7712.92	0.64243
7802.14	0.90564		7712.93	0.64441
7802.2	0.880154		7712.94	0.64643
7802.26	0.870639		7712.94	0.64849
7802.32	0.838609		7712.95	0.65057
7802.38	0.809722		7712.96	0.65268
7802.44	0.801134		7712.97	0.65481
7802.5	0.789947		7712.97	0.65696
7802.56	0.774216		7712.98	0.65913
7802.62	0.793588		7712.99	0.66131
7802.69	0.795924		7713	0.6635
7802.75	0.806506		7713.01	0.6657
7802.81	0.81065		7713.01	0.66791
7802.87	0.831444		7713.02	0.67013
7802.93	0.858317		7713.03	0.67235
7802.99	0.880984		7713.04	0.67457
7803.05	0.884061		7713.04	0.67679
7803.11	0.899916		7713.05	0.67901
7803.17	0.888081		7713.06	0.68123
7803.23	0.9036		7713.07	0.68344
7803.29	0.906592		7713.07	0.68565
7803.35	0.894387		7713.08	0.68785
7803.42	0.896386		7713.09	0.69004
7803.48	0.907901		7713.1	0.69222
7803.54	0.893569		7713.11	0.69439
7803.6	0.897104		7713.11	0.69655
7803.66	0.887849		7713.12	0.69869
7803.72	0.884436		7713.13	0.70081
7803.78	0.884417		7713.14	0.70292
7803.84	0.894457		7713.14	0.70501
7803.9	0.877802		7713.15	0.70708
7803.96	0.876278		7713.16	0.70912
7804.02	0.862426		7713.17	0.71114
7804.08	0.868153		7713.18	0.71313
7804.14	0.849912		7713.18	0.7151
7804.2	0.855149		7713.19	0.71703
7804.26	0.850801		7713.2	0.71893
7804.33	0.845309		7713.21	0.7208
7804.39	0.834351		7713.21	0.72264
7804.45	0.824274		7713.22	0.72444
7804.51	0.814666		7713.23	0.72619
7804.57	0.797791		7713.24	0.72791
7804.63	0.805784		7713.24	0.72959
7804.69	0.807322		7713.25	0.73122
7804.75	0.829677		7713.26	0.73281
7804.81	0.843813		7713.27	0.73435
7804.87	0.853318		7713.28	0.73584
7804.93	0.86451		7713.28	0.73728
7804.99	0.880404		7713.29	0.73867
7805.05	0.892777		7713.3	0.74001
7805.11	0.907467		7713.31	0.7413
7805.17	0.911879		7713.31	0.74253
7805.23	0.916843		7713.32	0.7437
7805.29	0.928773		7713.33	0.74482
7805.35	0.910732		7713.34	0.74589
7805.41	0.885734		7713.34	0.74689
7805.48	0.866124		7713.35	0.74784
7805.54	0.860436		7713.36	0.74873
7805.6	0.846365		7713.37	0.74956
7805.66	0.847502		7713.38	0.75034
7805.72	0.845052		7713.38	0.75106
7805.78	0.847024		7713.39	0.75172
7805.84	0.847		7713.4	0.75232
7805.9	0.834543		7713.41	0.75287
7805.96	0.841304		7713.41	0.75337
7806.02	0.831119		7713.42	0.75381
7806.08	0.835694		7713.43	0.7542
7806.14	0.830692		7713.44	0.75453
7806.2	0.834119		7713.45	0.75482
7806.26	0.824867		7713.45	0.75506
7806.32	0.813841		7713.46	0.75525
7806.38	0.806361		7713.47	0.75539
7806.44	0.816961		7713.48	0.75549
7806.5	0.821873		7713.48	0.75555
7806.56	0.827199		7713.49	0.75556
7806.62	0.839896		7713.5	0.75554
7806.68	0.833102		7713.51	0.75547
7806.74	0.840908		7713.51	0.75537
7806.8	0.853943		7713.52	0.75523
7806.86	0.86794		7713.53	0.75505
7806.92	0.871504		7713.54	0.75484
7806.98	0.874094		7713.55	0.7546
7807.04	0.876702		7713.55	0.75432
7807.1	0.893819		7713.56	0.754
7807.16	0.88044		7713.57	0.75366
7807.22	0.878468		7713.58	0.75328
7807.28	0.877141		7713.58	0.75286
7807.35	0.880571		7713.59	0.75241
7807.41	0.841415		7713.6	0.75193
7807.47	0.81984		7713.61	0.75141
7807.53	0.782433		7713.61	0.75086
7807.59	0.785444		7713.62	0.75026
7807.65	0.767307		7713.63	0.74963
7807.71	0.738977		7713.64	0.74896
7807.77	0.723197		7713.65	0.74825
7807.83	0.696016		7713.65	0.74749
7807.89	0.689091		7713.66	0.74668
7807.95	0.710556		7713.67	0.74583
7808.01	0.731298		7713.68	0.74493
7808.07	0.752091		7713.68	0.74398
7808.13	0.769931		7713.69	0.74298
7808.19	0.779118		7713.7	0.74192
7808.25	0.777556		7713.71	0.7408
7808.31	0.786375		7713.72	0.73962
7808.37	0.772128		7713.72	0.73839
7808.43	0.770107		7713.73	0.73708
7808.49	0.76118		7713.74	0.73572
7808.55	0.767744		7713.75	0.73428
7808.61	0.762834		7713.75	0.73277
7808.67	0.782694		7713.76	0.7312
7808.73	0.797894		7713.77	0.72955
7808.79	0.801085		7713.78	0.72782
7808.85	0.801195		7713.78	0.72601
7808.91	0.828997		7713.79	0.72412
7808.97	0.849598		7713.8	0.72216
7809.03	0.853298		7713.81	0.7201
7809.09	0.858891		7713.82	0.71796
7809.15	0.870963		7713.82	0.71574
7809.21	0.883576		7713.83	0.71342
7809.27	0.894429		7713.84	0.71101
7809.33	0.901378		7713.85	0.7085
7809.39	0.904148		7713.85	0.70589
7809.45	0.888255		7713.86	0.70319
7809.51	0.874986		7713.87	0.70039
7809.57	0.87821		7713.88	0.69748
7809.63	0.881474		7713.88	0.69446
7809.69	0.863406		7713.89	0.69134
7809.75	0.874035		7713.9	0.68811
7809.81	0.87084		7713.91	0.68477
7809.87	0.889914		7713.92	0.68131
7809.93	0.878738		7713.92	0.67775
7809.98	0.881155		7713.93	0.67407
7810.04	0.871266		7713.94	0.67027
7810.1	0.876527		7713.95	0.66636
7810.16	0.857902		7713.95	0.66233
7810.22	0.863713		7713.96	0.65819
7810.28	0.843613		7713.97	0.65393
7810.34	0.853378		7713.98	0.64956
7810.4	0.847053		7713.99	0.64509
7810.46	0.835571		7713.99	0.6405
7810.52	0.820882		7714	0.63581
7810.58	0.809834		7714.01	0.63103
7810.64	0.78599		7714.02	0.62615
7810.7	0.781704		7714.02	0.62117
7810.76	0.768216		7714.03	0.61612
7810.82	0.767322		7714.04	0.61099
7810.88	0.758781		7714.05	0.60579
7810.94	0.75534		7714.05	0.60053
7811	0.751306		7714.06	0.59521
7811.06	0.75628		7714.07	0.58986
7811.12	0.743332		7714.08	0.58447
7811.18	0.762535		7714.09	0.57906
7811.24	0.767207		7714.09	0.57363
7811.3	0.78201		7714.1	0.56821
7811.36	0.802605		7714.11	0.5628
7811.42	0.81226		7714.12	0.55741
7811.48	0.833258		7714.12	0.55206
7811.54	0.843336		7714.13	0.54675
7811.6	0.85788		7714.14	0.54151
7811.66	0.878402		7714.15	0.53634
7811.72	0.895348		7714.15	0.53126
7811.78	0.912328		7714.16	0.52627
7811.83	0.908225		7714.17	0.5214
7811.89	0.919265		7714.18	0.51665
7811.95	0.916502		7714.19	0.51203
7812.01	0.907437		7714.19	0.50757
7812.07	0.889803		7714.2	0.50326
7812.13	0.871335		7714.21	0.49912
7812.19	0.852973		7714.22	0.49515
7812.25	0.840531		7714.22	0.49138
7812.31	0.835727		7714.23	0.4878
7812.37	0.831249		7714.24	0.48442
7812.43	0.82543		7714.25	0.48126
7812.49	0.81684		7714.26	0.47832
7812.55	0.837748		7714.26	0.4756
7812.61	0.849113		7714.27	0.47312
7812.67	0.860812		7714.28	0.47087
7812.73	0.88337		7714.29	0.46886
7812.79	0.894341		7714.29	0.46709
7812.85	0.902956		7714.3	0.46557
7812.91	0.874845		7714.31	0.46429
7812.96	0.918697		7714.32	0.46326
7813.02	0.947739		7714.32	0.46248
7813.08	0.937453		7714.33	0.46195
7813.14	0.909869		7714.34	0.46166
7813.2	0.90457		7714.35	0.46161
7813.26	0.909665		7714.36	0.46181
7813.32	0.914585		7714.36	0.46225
7813.38	0.905764		7714.37	0.46292
7813.44	0.907449		7714.38	0.46382
7813.5	0.908465		7714.39	0.46494
7813.56	0.910069		7714.39	0.46629
7813.62	0.899819		7714.4	0.46784
7813.68	0.903994		7714.41	0.46961
7813.74	0.90442		7714.42	0.47157
7813.8	0.902236		7714.42	0.47373
7813.85	0.910657		7714.43	0.47607
7813.91	0.895774		7714.44	0.47858
7813.97	0.891765		7714.45	0.48127
7814.03	0.873355		7714.46	0.48411
7814.09	0.853533		7714.46	0.4871
7814.15	0.852541		7714.47	0.49023
7814.21	0.842581		7714.48	0.49349
7814.27	0.831291		7714.49	0.49688
7814.33	0.839366		7714.49	0.50037
7814.39	0.833285		7714.5	0.50397
7814.45	0.841131		7714.51	0.50766
7814.51	0.846167		7714.52	0.51143
7814.56	0.857027		7714.53	0.51528
7814.62	0.852275		7714.53	0.51919
7814.68	0.856097		7714.54	0.52315
7814.74	0.837363		7714.55	0.52716
7814.8	0.842137		7714.56	0.5312
7814.86	0.843718		7714.56	0.53527
7814.92	0.869267		7714.57	0.53935
7814.98	0.864239		7714.58	0.54345
7815.04	0.86394		7714.59	0.54755
7815.1	0.874184		7714.59	0.55164
7815.16	0.883544		7714.6	0.55571
7815.21	0.894101		7714.61	0.55977
7815.27	0.897572		7714.62	0.5638
7815.33	0.91899		7714.63	0.5678
7815.39	0.922817		7714.63	0.57175
7815.45	0.92469		7714.64	0.57566
7815.51	0.919892		7714.65	0.57952
7815.57	0.900879		7714.66	0.58333
7815.63	0.909285		7714.66	0.58708
7815.69	0.875815		7714.67	0.59076
7815.75	0.879082		7714.68	0.59438
7815.81	0.862385		7714.69	0.59794
7815.86	0.862476		7714.69	0.60142
7815.92	0.837013		7714.7	0.60483
7815.98	0.823572		7714.71	0.60816
7816.04	0.825825		7714.72	0.61142
7816.1	0.82692		7714.73	0.6146
7816.16	0.844853		7714.73	0.61771
7816.22	0.872589		7714.74	0.62074
7816.28	0.874959		7714.75	0.62369
7816.34	0.869329		7714.76	0.62657
7816.39	0.879411		7714.76	0.62937
7816.45	0.883023		7714.77	0.63209
7816.51	0.895864		7714.78	0.63474
7816.57	0.905937		7714.79	0.63732
7816.63	0.89052		7714.8	0.63982
7816.69	0.874724		7714.8	0.64225
7816.75	0.860273		7714.81	0.64462
7816.81	0.843671		7714.82	0.64691
7816.87	0.83037		7714.83	0.64914
7816.92	0.831089		7714.83	0.6513
7816.98	0.824737		7714.84	0.6534
7817.04	0.818258		7714.85	0.65543
7817.1	0.812968		7714.86	0.6574
7817.16	0.828542		7714.86	0.65931
7817.22	0.82897		7714.87	0.66116
7817.28	0.820122		7714.88	0.66295
7817.34	0.814293		7714.89	0.66468
7817.39	0.832603		7714.9	0.66635
7817.45	0.852629		7714.9	0.66795
7817.51	0.852601		7714.91	0.6695
7817.57	0.856303		7714.92	0.67099
7817.63	0.869764		7714.93	0.67242
7817.69	0.883503		7714.93	0.67378
7817.75	0.881346		7714.94	0.67508
7817.81	0.906737		7714.95	0.67632
7817.86	0.910486		7714.96	0.67749
7817.92	0.918626		7714.96	0.6786
7817.98	0.917365		7714.97	0.67964
7818.04	0.922265		7714.98	0.68061
7818.1	0.924482		7714.99	0.68151
7818.16	0.915982		7715	0.68234
7818.22	0.93577		7715	0.68309
7818.27	0.920145		7715.01	0.68377
7818.33	0.934812		7715.02	0.68437
7818.39	0.919613		7715.03	0.6849
7818.45	0.901473		7715.03	0.68534
7818.51	0.890711		7715.04	0.68571
7818.57	0.871444		7715.05	0.68599
7818.63	0.851992		7715.06	0.68619
7818.68	0.834376		7715.07	0.68631
7818.74	0.808488		7715.07	0.68635
7818.8	0.792403		7715.08	0.6863
7818.86	0.814563		7715.09	0.68617
7818.92	0.824362		7715.1	0.68595
7818.98	0.834352		7715.1	0.68564
7819.04	0.849982		7715.11	0.68526
7819.09	0.846693		7715.12	0.68478
7819.15	0.863559		7715.13	0.68423
7819.21	0.872873		7715.13	0.68358
7819.27	0.871812		7715.14	0.68286
7819.33	0.880141		7715.15	0.68205
7819.39	0.870999		7715.16	0.68116
7819.45	0.877309		7715.17	0.68018
7819.5	0.890013		7715.17	0.67913
7819.56	0.890441		7715.18	0.67799
7819.62	0.887801		7715.19	0.67677
7819.68	0.887996		7715.2	0.67548
7819.74	0.885854		7715.2	0.67411
7819.8	0.893492		7715.21	0.67265
7819.85	0.894165		7715.22	0.67113
7819.91	0.882814		7715.23	0.66953
7819.97	0.893675		7715.23	0.66785
7820.03	0.872719		7715.24	0.6661
7820.09	0.874541		7715.25	0.66428
7820.15	0.823241		7715.26	0.66239
7820.2	0.78522		7715.27	0.66043
7820.26	0.820315		7715.27	0.65841
7820.32	0.806474		7715.28	0.65632
7820.38	0.808127		7715.29	0.65417
7820.44	0.816234		7715.3	0.65197
7820.5	0.800596		7715.3	0.6497
7820.55	0.805948		7715.31	0.64739
7820.61	0.780102		7715.32	0.64503
7820.67	0.789081		7715.33	0.64262
7820.73	0.788779		7715.34	0.64018
7820.79	0.773313		7715.34	0.6377
7820.85	0.799955		7715.35	0.63519
7820.9	0.788327		7715.36	0.63265
7820.96	0.787719		7715.37	0.63011
7821.02	0.784219		7715.37	0.62755
7821.08	0.794461		7715.38	0.62498
[truncated: 23,647 more rows]

## Sheet: Figure3 a,b,c
Figure 3. Conditional chemical abundances of carbon, nitrogen, and oxygen in the atmosphere of Betelgeuse at four differentepochs:31-01-2020,19-03-2020,04-04-2020,and06-04-2020.
Figure 3a	Carbon
Julian date, JD-2450000	T=var	SD	T=3646 K	SD	T=3476 K	SD	Solar
8879.6	8.4	0.03	8.13	0.03	8.4	0.03	8.44
8927.6	8.4075	0.02	8.22	0.02	8.5	0.02	8.44
8943.6	8.41	0.03	8.39	0.03	8.59	0.03	8.44
8945.6	8.41	0.03	8.41	0.03	8.62	0.03	8.44
Figure 3b	Nitrogen
Julian date, JD-2450000	T=var	SD	T=3646 K	SD	T=3476 K	SD	Solar
8879.6	8.6	0.05	7.99	0.05	8.6	0.05	7.87
8927.6	8.6	0.05	8.14	0.05	8.81	0.05	7.87
8943.6	8.6	0.05	8.49	0.05	9.28	0.05	7.87
8945.6	8.6	0.05	8.6	0.05	9.38	0.05	7.87
Figure 3c	Oxygen
Julian date, JD-2450000	T=var	SD	T=3646 K	SD	T=3476 K	SD	Solar
8879.6	8.83	0.03	9.12	0.03	8.83	0.03	8.69
8927.6	8.8	0.02	9.05	0.03	8.73	0.02	8.69
8943.6	8.81	0.03	8.84	0.03	8.6	0.03	8.69
8945.6	8.81	0.03	8.8	0.03	8.5	0.03	8.69

## Sheet: Figure 4 a-g
Figure 4. Chemical composition in the atmosphere of Betelgeuse at four different epochs: 31-01-2020, 19-03-2020, 04-04-2020,and06-04-2020.
Figure 4a	Sodium
Julian date, JD-2450000	T=var	SD	T=3646 K	SD	T=3476 K	SD	Solar
8879.6	6.77	0.1	6.73	0.1	6.77	0.1	6.18
8927.6	6.7	0.1	6.66	0.1	6.7	0.1	6.18
8943.6	6.77	0.1	6.77	0.1	6.79	0.1	6.18
8945.6	6.77	0.1	6.77	0.1	6.79	0.1	6.18
Figure 4b	Magnesium
Julian date, JD-2450000	T=var	SD	T=3646 K	SD	T=3476 K	SD	Solar
8879.6	7.69	0.05	7.5	0.05	7.69	0.05	7.58
8927.6	7.73	0.05	7.58	0.05	7.75	0.06	7.58
8943.6	7.73	0.05	7.7	0.05	7.96	0.11	7.58
8945.6	7.75	0.05	7.75	0.05	8.07	0.25	7.58
Figure 4c	Calcium
Julian date, JD-2450000	T=var	SD	T=3646 K	SD	T=3476 K	SD	Solar
8879.6	6.34	0.05	6.33	0.05	6.34	0.05	6.37
8927.6	6.34	0.05	6.33	0.05	6.33	0.05	6.37
8943.6	6.34	0.05	6.34	0.05	6.33	0.05	6.37
8945.6	6.34	0.05	6.34	0.05	6.36	0.05	6.37
Figure 4d	Titanium
Julian date, JD-2450000	T=var	SD	T=3646 K	SD	T=3476 K	SD	Solar
8879.6	5.11	0.16	5.21	0.13	5.11	0.16	4.95
8927.6	5.18	0.18	5.18	0.18	5.12	0.17	4.95
8943.6	5.32	0.22	5.32	0.22	5.24	0.22	4.95
8945.6	5.21	0.23	5.21	0.23	5.12	0.22	4.95
Figure 4e	Cromium
Julian date, JD-2450000	T=var	SD	T=3646 K	SD	T=3476 K	SD	Solar
8879.6	5.46	0.17	5.43	0.19	5.46	0.17	5.6
8927.6	5.42	0.17	5.37	0.16	5.42	0.17	5.6
8943.6	5.47	0.12	5.47	0.12	5.46	0.13	5.6
8945.6	5.32	0.04	5.32	0.04	5.3	0.04	5.6
Figure 4f	Iron
Julian date, JD-2450000	T=var	SD	T=3646 K	SD	T=3476 K	SD	Solar
8879.6	7.48	0.11	7.31	0.26	7.48	0.11	7.43
8927.6	7.54	0.11	7.53	0.11	7.52	0.11	7.43
8943.6	7.51	0.07	7.51	0.07	7.61	0.1	7.43
8945.6	7.52	0.07	7.52	0.07	7.63	0.11	7.43
Figure 4g	Strotium
Julian date, JD-2450000	T=var	SD	T=3646 K	SD	T=3476 K	SD	Solar
8879.6	4.63	0.09	4.56	0.07	4.63	0.09	3.3
8927.6	4.64	0.08	4.54	0.06	4.62	0.07	3.3
8943.6	4.72	0.04	4.7	0.05	4.77	0.04	3.3
8945.6	4.64	0.11	4.64	0.11	4.69	0.11	3.3

## Sheet: Figure 5a
Figure 5. The different strength of CN (cyanide) molecular line at 10179 Å at different epochs can be explained by differenttemperaturesattheseepochs.
Figure 5a
31-01-2020 Observed spectrum (gray dots)			14-02-2012 Observed spectrum (red dots)			31-01-2020 Theoretical spectrum (black curve)			14-02-2012 Theoretical spectrum (red curve)
Wavelength (A)	Relative flux		Wavelength (A)	Relative flux		Wavelength (A)	Relative flux		Wavelength (A)	Relative flux
10177.9	0.980998		10178	1.00348		10178	0.99547		10178	0.9953
10178	0.982302		10178.1	0.997176		10178	0.99531		10178	0.99508
10178.1	0.999846		10178.1	1.00115		10178	0.99514		10178	0.99487
10178.2	0.978745		10178.2	0.984174		10178	0.99498		10178	0.99464
10178.3	0.972555		10178.3	0.973695		10178	0.99481		10178	0.99442
10178.3	1.00237		10178.4	0.972725		10178.1	0.99464		10178.1	0.99419
10178.4	0.98366		10178.4	0.969571		10178.1	0.99447		10178.1	0.99395
10178.5	0.984709		10178.5	0.982234		10178.1	0.9943		10178.1	0.99372
10178.6	0.981464		10178.5	0.980196		10178.1	0.99413		10178.1	0.99348
10178.7	0.963389		10178.6	0.971754		10178.1	0.99396		10178.1	0.99324
10178.7	0.976614		10178.7	0.982331		10178.1	0.99379		10178.1	0.993
10178.8	0.990309		10178.8	0.994459		10178.1	0.99363		10178.1	0.99276
10178.9	0.955041		10178.8	0.981846		10178.1	0.99347		10178.1	0.99253
10179	0.940072		10178.9	0.979905		10178.1	0.99331		10178.1	0.99229
10179.1	0.991269		10179	0.973501		10178.2	0.99316		10178.2	0.99206
10179.1	0.943013		10179	0.963808		10178.2	0.99301		10178.2	0.99184
10179.2	0.965931		10179.1	0.960169		10178.2	0.99286		10178.2	0.99163
10179.3	0.925438		10179.1	0.953261		10178.2	0.99272		10178.2	0.99142
10179.4	0.925438		10179.2	0.933593		10178.2	0.99259		10178.2	0.99122
10179.5	0.902342		10179.3	0.912964		10178.2	0.99247		10178.2	0.99103
10179.5	0.857596		10179.4	0.881439		10178.2	0.99235		10178.2	0.99085
10179.6	0.890289		10179.4	0.863518		10178.2	0.99224		10178.2	0.99069
10179.7	0.900961		10179.5	0.841463		10178.2	0.99214		10178.2	0.99054
10179.8	0.884027		10179.5	0.82259		10178.2	0.99205		10178.2	0.9904
10179.9	0.914528		10179.6	0.80691		10178.3	0.99197		10178.3	0.99028
10179.9	0.893888		10179.7	0.797401		10178.3	0.9919		10178.3	0.99018
10180	0.868366		10179.8	0.803941		10178.3	0.99184		10178.3	0.99009
10180.1	0.877659		10179.8	0.81802		10178.3	0.99178		10178.3	0.99002
10180.2	0.920789		10179.9	0.839726		10178.3	0.99174		10178.3	0.98997
10180.3	0.968259		10180	0.861897		10178.3	0.99171		10178.3	0.98994
10180.3	0.981113		10180	0.881303		10178.3	0.99169		10178.3	0.98993
10180.5	0.987426		10180.1	0.902553		10178.3	0.99168		10178.3	0.98994
10180.6	0.978147		10180.1	0.926034		10178.3	0.99168		10178.3	0.98996
10180.7	0.979923		10180.2	0.946837		10178.3	0.99169		10178.3	0.99
10180.7	0.946536		10180.3	0.959208		10178.4	0.99171		10178.4	0.99006
10180.8	0.946615		10180.4	0.961508		10178.4	0.99174		10178.4	0.99014
10180.9	0.976215		10180.4	0.974956		10178.4	0.99177		10178.4	0.99023
10181	0.988754		10180.5	0.982428		10178.4	0.99182		10178.4	0.99033
10181.1	0.938687		10180.5	0.980875		10178.4	0.99187		10178.4	0.99045
10181.1	1.00561		10180.6	0.976412		10178.4	0.99193		10178.4	0.99059
10181.2	1.03678		10180.7	0.970687		10178.4	0.992		10178.4	0.99073
10181.3	1.03549		10180.8	0.963468		10178.4	0.99207		10178.4	0.99088
10181.4	0.975411		10180.8	0.966389		10178.4	0.99215		10178.4	0.99104
10181.5	0.971305		10180.9	0.958917		10178.4	0.99223		10178.4	0.99121
10181.5	1.05474		10181	0.946226		10178.5	0.99231		10178.5	0.99138
10181.6	1.04303		10181	0.951601		10178.5	0.99239		10178.5	0.99156
						10178.5	0.99248		10178.5	0.99173
						10178.5	0.99257		10178.5	0.99191
						10178.5	0.99266		10178.5	0.99209
						10178.5	0.99274		10178.5	0.99226
						10178.5	0.99282		10178.5	0.99243
						10178.5	0.9929		10178.5	0.9926
						10178.5	0.99298		10178.5	0.99276
						10178.5	0.99305		10178.5	0.99291
						10178.6	0.99312		10178.6	0.99305
						10178.6	0.99318		10178.6	0.99318
						10178.6	0.99323		10178.6	0.99331
						10178.6	0.99327		10178.6	0.99341
						10178.6	0.99331		10178.6	0.99351
						10178.6	0.99334		10178.6	0.99359
						10178.6	0.99335		10178.6	0.99366
						10178.6	0.99335		10178.6	0.99371
						10178.6	0.99335		10178.6	0.99374
						10178.7	0.99333		10178.7	0.99376
						10178.7	0.99329		10178.7	0.99375
						10178.7	0.99325		10178.7	0.99373
						10178.7	0.99319		10178.7	0.99369
						10178.7	0.99311		10178.7	0.99362
						10178.7	0.99302		10178.7	0.99354
						10178.7	0.99291		10178.7	0.99343
						10178.7	0.99279		10178.7	0.99329
						10178.7	0.99264		10178.7	0.99313
						10178.7	0.99248		10178.7	0.99295
						10178.8	0.9923		10178.8	0.99274
						10178.8	0.99211		10178.8	0.9925
						10178.8	0.99189		10178.8	0.99223
						10178.8	0.99165		10178.8	0.99194
						10178.8	0.99139		10178.8	0.99161
						10178.8	0.99111		10178.8	0.99125
						10178.8	0.9908		10178.8	0.99086
						10178.8	0.99047		10178.8	0.99043
						10178.8	0.99012		10178.8	0.98996
						10178.8	0.98974		10178.8	0.98946
						10178.9	0.98934		10178.9	0.98892
						10178.9	0.98891		10178.9	0.98834
						10178.9	0.98846		10178.9	0.98771
						10178.9	0.98797		10178.9	0.98704
						10178.9	0.98746		10178.9	0.98633
						10178.9	0.98692		10178.9	0.98557
						10178.9	0.98634		10178.9	0.98476
						10178.9	0.98574		10178.9	0.9839
						10178.9	0.9851		10178.9	0.98299
						10178.9	0.98443		10178.9	0.98202
						10179	0.98373		10179	0.981
						10179	0.98299		10179	0.97991
						10179	0.98221		10179	0.97877
						10179	0.9814		10179	0.97756
						10179	0.98055		10179	0.97629
						10179	0.97966		10179	0.97495
						10179	0.97873		10179	0.97355
						10179	0.97776		10179	0.97207
						10179	0.97676		10179	0.97051
						10179	0.9757		10179	0.96888
						10179.1	0.97461		10179.1	0.96717
						10179.1	0.97347		10179.1	0.96538
						10179.1	0.97229		10179.1	0.9635
						10179.1	0.97106		10179.1	0.96154
						10179.1	0.96979		10179.1	0.9595
						10179.1	0.96848		10179.1	0.95736
						10179.1	0.96712		10179.1	0.95513
						10179.1	0.96571		10179.1	0.95281
						10179.1	0.96426		10179.1	0.9504
						10179.1	0.96276		10179.1	0.94789
						10179.2	0.96122		10179.2	0.94529
						10179.2	0.95964		10179.2	0.9426
						10179.2	0.95801		10179.2	0.93981
						10179.2	0.95635		10179.2	0.93693
						10179.2	0.95464		10179.2	0.93395
						10179.2	0.95289		10179.2	0.93089
						10179.2	0.95111		10179.2	0.92775
						10179.2	0.94929		10179.2	0.92452
						10179.2	0.94744		10179.2	0.92121
						10179.3	0.94555		10179.3	0.91783
						10179.3	0.94364		10179.3	0.91439
						10179.3	0.94171		10179.3	0.91088
						10179.3	0.93975		10179.3	0.90732
						10179.3	0.93777		10179.3	0.90371
						10179.3	0.93578		10179.3	0.90007
						10179.3	0.93377		10179.3	0.89639
						10179.3	0.93176		10179.3	0.89269
						10179.3	0.92974		10179.3	0.88898
						10179.3	0.92771		10179.3	0.88527
						10179.4	0.92569		10179.4	0.88156
						10179.4	0.92368		10179.4	0.87787
						10179.4	0.92168		10179.4	0.87421
						10179.4	0.91968		10179.4	0.87057
						10179.4	0.91771		10179.4	0.86698
						10179.4	0.91576		10179.4	0.86345
						10179.4	0.91383		10179.4	0.85997
						10179.4	0.91193		10179.4	0.85656
						10179.4	0.91006		10179.4	0.85322
						10179.4	0.90823		10179.4	0.84996
						10179.5	0.90644		10179.5	0.8468
						10179.5	0.90468		10179.5	0.84372
						10179.5	0.90298		10179.5	0.84074
						10179.5	0.90132		10179.5	0.83787
						10179.5	0.89971		10179.5	0.8351
						10179.5	0.89816		10179.5	0.83244
						10179.5	0.89666		10179.5	0.8299
						10179.5	0.89522		10179.5	0.82747
						10179.5	0.89385		10179.5	0.82516
						10179.5	0.89254		10179.5	0.82298
						10179.6	0.89129		10179.6	0.82091
						10179.6	0.89011		10179.6	0.81898
						10179.6	0.88901		10179.6	0.81717
						10179.6	0.88797		10179.6	0.81549
						10179.6	0.88701		10179.6	0.81395
						10179.6	0.88613		10179.6	0.81254
						10179.6	0.88533		10179.6	0.81127
						10179.6	0.88461		10179.6	0.81014
						10179.6	0.88397		10179.6	0.80915
						10179.6	0.88341		10179.6	0.80831
						10179.7	0.88294		10179.7	0.80762
						10179.7	0.88256		10179.7	0.80709
						10179.7	0.88227		10179.7	0.8067
						10179.7	0.88207		10179.7	0.80648
						10179.7	0.88196		10179.7	0.80642
						10179.7	0.88195		10179.7	0.80652
						10179.7	0.88202		10179.7	0.8068
						10179.7	0.8822		10179.7	0.80724
						10179.7	0.88247		10179.7	0.80785
						10179.8	0.88283		10179.8	0.80864
						10179.8	0.8833		10179.8	0.80961
						10179.8	0.88386		10179.8	0.81075
						10179.8	0.88451		10179.8	0.81208
						10179.8	0.88526		10179.8	0.81358
						10179.8	0.88611		10179.8	0.81525
						10179.8	0.88705		10179.8	0.81711
						10179.8	0.88808		10179.8	0.81913
						10179.8	0.8892		10179.8	0.82133
						10179.8	0.89042		10179.8	0.8237
						10179.9	0.89171		10179.9	0.82622
						10179.9	0.89309		10179.9	0.82891
						10179.9	0.89455		10179.9	0.83175
						10179.9	0.89609		10179.9	0.83473
						10179.9	0.8977		10179.9	0.83785
						10179.9	0.89938		10179.9	0.8411
						10179.9	0.90112		10179.9	0.84447
						10179.9	0.90292		10179.9	0.84795
						10179.9	0.90478		10179.9	0.85153
						10179.9	0.90669		10179.9	0.8552
						10180	0.90864		10180	0.85895
						10180	0.91064		10180	0.86276
						10180	0.91267		10180	0.86663
						10180	0.91473		10180	0.87054
						10180	0.91681		10180	0.87449
						10180	0.91892		10180	0.87845
						10180	0.92103		10180	0.88242
						10180	0.92316		10180	0.88638
						10180	0.92529		10180	0.89033
						10180	0.92742		10180	0.89426
						10180.1	0.92954		10180.1	0.89815
						10180.1	0.93165		10180.1	0.90199
						10180.1	0.93375		10180.1	0.90578
						10180.1	0.93582		10180.1	0.90951
						10180.1	0.93787		10180.1	0.91317
						10180.1	0.9399		10180.1	0.91675
						10180.1	0.94189		10180.1	0.92025
						10180.1	0.94385		10180.1	0.92367
						10180.1	0.94577		10180.1	0.92699
						10180.1	0.94766		10180.1	0.93022
						10180.2	0.9495		10180.2	0.93335
						10180.2	0.95129		10180.2	0.93639
						10180.2	0.95304		10180.2	0.93932
						10180.2	0.95474		10180.2	0.94215
						10180.2	0.9564		10180.2	0.94488
						10180.2	0.958		10180.2	0.9475
						10180.2	0.95955		10180.2	0.95003
						10180.2	0.96105		10180.2	0.95245
						10180.2	0.96249		10180.2	0.95478
						10180.2	0.96388		10180.2	0.957
						10180.3	0.96522		10180.3	0.95913
						10180.3	0.96651		10180.3	0.96117
						10180.3	0.96774		10180.3	0.96312
						10180.3	0.96892		10180.3	0.96497
						10180.3	0.97005		10180.3	0.96674
						10180.3	0.97112		10180.3	0.96842
						10180.3	0.97214		10180.3	0.97002
						10180.3	0.97311		10180.3	0.97153
						10180.3	0.97403		10180.3	0.97297
						10180.4	0.97491		10180.4	0.97433
						10180.4	0.97573		10180.4	0.97562
						10180.4	0.9765		10180.4	0.97684
						10180.4	0.97722		10180.4	0.97798
						10180.4	0.9779		10180.4	0.97906
						10180.4	0.97853		10180.4	0.98008
						10180.4	0.97911		10180.4	0.98103
						10180.4	0.97965		10180.4	0.98191
						10180.4	0.98014		10180.4	0.98274
						10180.4	0.98059		10180.4	0.98351
						10180.5	0.981		10180.5	0.98423
						10180.5	0.98136		10180.5	0.98489
						10180.5	0.98168		10180.5	0.9855
						10180.5	0.98196		10180.5	0.98605
						10180.5	0.9822		10180.5	0.98656
						10180.5	0.9824		10180.5	0.98702
						10180.5	0.98256		10180.5	0.98743
						10180.5	0.98268		10180.5	0.9878
						10180.5	0.98277		10180.5	0.98813
						10180.5	0.98282		10180.5	0.98841
						10180.6	0.98283		10180.6	0.98865
						10180.6	0.9828		10180.6	0.98885
						10180.6	0.98274		10180.6	0.98901
						10180.6	0.98264		10180.6	0.98913
						10180.6	0.98251		10180.6	0.98922
						10180.6	0.98235		10180.6	0.98927
						10180.6	0.98215		10180.6	0.98929
						10180.6	0.98193		10180.6	0.98927
						10180.6	0.98167		10180.6	0.98922
						10180.6	0.98138		10180.6	0.98914
						10180.7	0.98106		10180.7	0.98902
						10180.7	0.98072		10180.7	0.98888
						10180.7	0.98035		10180.7	0.98871
						10180.7	0.97995		10180.7	0.98851
						10180.7	0.97953		10180.7	0.98828
						10180.7	0.97909		10180.7	0.98803
						10180.7	0.97862		10180.7	0.98776
						10180.7	0.97814		10180.7	0.98746
						10180.7	0.97764		10180.7	0.98714
						10180.7	0.97712		10180.7	0.9868
						10180.8	0.97659		10180.8	0.98644
						10180.8	0.97605		10180.8	0.98606
						10180.8	0.97549		10180.8	0.98567
						10180.8	0.97493		10180.8	0.98527
						10180.8	0.97437		10180.8	0.98486
						10180.8	0.9738		10180.8	0.98444
						10180.8	0.97323		10180.8	0.98401
						10180.8	0.97267		10180.8	0.98357
						10180.8	0.97211		10180.8	0.98314
						10180.9	0.97156		10180.9	0.9827
						10180.9	0.97101		10180.9	0.98227
						10180.9	0.97049		10180.9	0.98184
						10180.9	0.96997		10180.9	0.98143
						10180.9	0.96948		10180.9	0.98102
						10180.9	0.96901		10180.9	0.98063
						10180.9	0.96856		10180.9	0.98025
						10180.9	0.96814		10180.9	0.9799
						10180.9	0.96775		10180.9	0.97956
						10180.9	0.96739		10180.9	0.97925
						10181	0.96706		10181	0.97897
						10181	0.96677		10181	0.97871
						10181	0.96651		10181	0.97849
						10181	0.9663		10181	0.9783
						10181	0.96612		10181	0.97814
						10181	0.96599		10181	0.97802
						10181	0.9659		10181	0.97793
						10181	0.96585		10181	0.97788
						10181	0.96585		10181	0.97787
						10181	0.96589		10181	0.9779
						10181.1	0.96598		10181.1	0.97797
						10181.1	0.96611		10181.1	0.97807
						10181.1	0.96629		10181.1	0.97821
						10181.1	0.9665		10181.1	0.97839
						10181.1	0.96676		10181.1	0.9786
						10181.1	0.96706		10181.1	0.97885
						10181.1	0.9674		10181.1	0.97913
						10181.1	0.96778		10181.1	0.97944
						10181.1	0.96819		10181.1	0.97978
						10181.1	0.96864		10181.1	0.98015
						10181.2	0.96912		10181.2	0.98054
						10181.2	0.96963		10181.2	0.98095
						10181.2	0.97017		10181.2	0.98139
						10181.2	0.97073		10181.2	0.98184
						10181.2	0.97132		10181.2	0.98231
						10181.2	0.97192		10181.2	0.98279
						10181.2	0.97255		10181.2	0.98328
						10181.2	0.97319		10181.2	0.98378
						10181.2	0.97385		10181.2	0.98428
						10181.2	0.97451		10181.2	0.98479
						10181.3	0.97519		10181.3	0.9853
						10181.3	0.97587		10181.3	0.98581
						10181.3	0.97656		10181.3	0.98632
						10181.3	0.97724		10181.3	0.98683
						10181.3	0.97793		10181.3	0.98733
						10181.3	0.97862		10181.3	0.98782
						10181.3	0.9793		10181.3	0.98831

## Sheet: Figure 5b
Figure 5. The different strength of CN (cyanide) molecular line at 10179 Å at different epochs can be explained by differenttemperaturesattheseepochs.
Figure 5b
19-03-2020 Observed spectrum (gray dots)			14-02-2012 Observed spectrum (red dots)			19-03-2020 Theoretical spectrum (black curve)			14-02-2012 Theoretical spectrum (red curve)
Wavelength (A)	Relative flux		Wavelength (A)	Relative flux		Wavelength (A)	Relative flux		Wavelength (A)	Relative flux
10178	0.997734		10178	1.00348		10178	0.99573		10178	0.9953
10178.1	0.995384		10178.1	0.997176		10178	0.99557		10178	0.99508
10178.2	0.995443		10178.1	1.00115		10178	0.9954		10178	0.99487
10178.2	0.981799		10178.2	0.984174		10178	0.99523		10178	0.99464
10178.3	0.978807		10178.3	0.973695		10178	0.99506		10178	0.99442
10178.4	0.967996		10178.4	0.972725		10178.1	0.99489		10178.1	0.99419
10178.5	0.983033		10178.4	0.969571		10178.1	0.99471		10178.1	0.99395
10178.6	0.977442		10178.5	0.982234		10178.1	0.99454		10178.1	0.99372
10178.6	0.977843		10178.5	0.980196		10178.1	0.99437		10178.1	0.99348
10178.7	0.991329		10178.6	0.971754		10178.1	0.9942		10178.1	0.99324
10178.8	0.970872		10178.7	0.982331		10178.1	0.99402		10178.1	0.993
10178.9	0.975873		10178.8	0.994459		10178.1	0.99386		10178.1	0.99276
10179	0.959685		10178.8	0.981846		10178.1	0.99369		10178.1	0.99253
10179	0.958424		10178.9	0.979905		10178.1	0.99353		10178.1	0.99229
10179.1	0.938732		10179	0.973501		10178.1	0.99337		10178.2	0.99206
10179.2	0.946059		10179	0.963808		10178.2	0.99321		10178.2	0.99184
10179.3	0.922184		10179.1	0.960169		10178.2	0.99307		10178.2	0.99163
10179.4	0.911905		10179.1	0.953261		10178.2	0.99292		10178.2	0.99142
10179.4	0.887331		10179.2	0.933593		10178.2	0.99279		10178.2	0.99122
10179.5	0.87517		10179.3	0.912964		10178.2	0.99266		10178.2	0.99103
10179.6	0.868797		10179.4	0.881439		10178.2	0.99254		10178.2	0.99085
10179.7	0.865424		10179.4	0.863518		10178.2	0.99243		10178.2	0.99069
10179.8	0.861638		10179.5	0.841463		10178.2	0.99232		10178.2	0.99054
10179.8	0.87531		10179.5	0.82259		10178.2	0.99223		10178.2	0.9904
10179.9	0.875485		10179.6	0.80691		10178.3	0.99214		10178.3	0.99028
10180	0.893211		10179.7	0.797401		10178.3	0.99207		10178.3	0.99018
10180.1	0.917045		10179.8	0.803941		10178.3	0.99201		10178.3	0.99009
10180.2	0.933609		10179.8	0.81802		10178.3	0.99196		10178.3	0.99002
10180.2	0.970922		10179.9	0.839726		10178.3	0.99192		10178.3	0.98997
10180.3	0.973375		10180	0.861897		10178.3	0.99189		10178.3	0.98994
10180.4	0.979553		10180	0.881303		10178.3	0.99187		10178.3	0.98993
10180.5	0.984378		10180.1	0.902553		10178.3	0.99186		10178.3	0.98994
10180.6	0.983792		10180.1	0.926034		10178.3	0.99186		10178.3	0.98996
10180.6	0.982298		10180.2	0.946837		10178.3	0.99188		10178.3	0.99
10180.7	0.963903		10180.3	0.959208		10178.4	0.9919		10178.4	0.99006
10180.8	0.975527		10180.4	0.961508		10178.4	0.99193		10178.4	0.99014
10180.9	0.958242		10180.4	0.974956		10178.4	0.99198		10178.4	0.99023
10181	0.950489		10180.5	0.982428		10178.4	0.99203		10178.4	0.99033
10181	0.949528		10180.5	0.980875		10178.4	0.99209		10178.4	0.99045
10181.1	0.941604		10180.6	0.976412		10178.4	0.99216		10178.4	0.99059
10181.2	0.936636		10180.7	0.970687		10178.4	0.99223		10178.4	0.99073
10181.3	0.919973		10180.8	0.963468		10178.4	0.99231		10178.4	0.99088
10181.4	0.950052		10180.8	0.966389		10178.4	0.9924		10178.4	0.99104
10181.4	0.94288		10180.9	0.958917		10178.4	0.99249		10178.4	0.99121
10181.5	0.956205		10181	0.946226		10178.5	0.99259		10178.5	0.99138
10181.6	0.954935		10181	0.951601		10178.5	0.99268		10178.5	0.99156
						10178.5	0.99278		10178.5	0.99173
						10178.5	0.99288		10178.5	0.99191
						10178.5	0.99298		10178.5	0.99209
						10178.5	0.99308		10178.5	0.99226
						10178.5	0.99318		10178.5	0.99243
						10178.5	0.99327		10178.5	0.9926
						10178.5	0.99336		10178.5	0.99276
						10178.5	0.99345		10178.5	0.99291
						10178.6	0.99352		10178.6	0.99305
						10178.6	0.9936		10178.6	0.99318
						10178.6	0.99366		10178.6	0.99331
						10178.6	0.99372		10178.6	0.99341
						10178.6	0.99376		10178.6	0.99351
						10178.6	0.9938		10178.6	0.99359
						10178.6	0.99383		10178.6	0.99366
						10178.6	0.99384		10178.6	0.99371
						10178.6	0.99384		10178.6	0.99374
						10178.6	0.99383		10178.7	0.99376
						10178.7	0.99381		10178.7	0.99375
						10178.7	0.99377		10178.7	0.99373
						10178.7	0.99371		10178.7	0.99369
						10178.7	0.99364		10178.7	0.99362
						10178.7	0.99356		10178.7	0.99354
						10178.7	0.99345		10178.7	0.99343
						10178.7	0.99333		10178.7	0.99329
						10178.7	0.99319		10178.7	0.99313
						10178.7	0.99302		10178.7	0.99295
						10178.8	0.99284		10178.8	0.99274
						10178.8	0.99264		10178.8	0.9925
						10178.8	0.99241		10178.8	0.99223
						10178.8	0.99217		10178.8	0.99194
						10178.8	0.99189		10178.8	0.99161
						10178.8	0.9916		10178.8	0.99125
						10178.8	0.99128		10178.8	0.99086
						10178.8	0.99093		10178.8	0.99043
						10178.8	0.99056		10178.8	0.98996
						10178.8	0.99016		10178.8	0.98946
						10178.9	0.98972		10178.9	0.98892
						10178.9	0.98926		10178.9	0.98834
						10178.9	0.98877		10178.9	0.98771
						10178.9	0.98825		10178.9	0.98704
						10178.9	0.9877		10178.9	0.98633
						10178.9	0.98711		10178.9	0.98557
						10178.9	0.98648		10178.9	0.98476
						10178.9	0.98582		10178.9	0.9839
						10178.9	0.98512		10178.9	0.98299
						10178.9	0.98439		10178.9	0.98202
						10179	0.98361		10179	0.981
						10179	0.9828		10179	0.97991
						10179	0.98194		10179	0.97877
						10179	0.98103		10179	0.97756
						10179	0.98009		10179	0.97629
						10179	0.9791		10179	0.97495
						10179	0.97806		10179	0.97355
						10179	0.97697		10179	0.97207
						10179	0.97584		10179	0.97051
						10179	0.97465		10179	0.96888
						10179.1	0.97342		10179.1	0.96717
						10179.1	0.97213		10179.1	0.96538
						10179.1	0.97079		10179.1	0.9635
						10179.1	0.96939		10179.1	0.96154
						10179.1	0.96795		10179.1	0.9595
						10179.1	0.96644		10179.1	0.95736
						10179.1	0.96489		10179.1	0.95513
						10179.1	0.96327		10179.1	0.95281
						10179.1	0.96161		10179.1	0.9504
						10179.1	0.95989		10179.1	0.94789
						10179.2	0.95811		10179.2	0.94529
						10179.2	0.95628		10179.2	0.9426
						10179.2	0.9544		10179.2	0.93981
						10179.2	0.95247		10179.2	0.93693
						10179.2	0.95048		10179.2	0.93395
						10179.2	0.94845		10179.2	0.93089
						10179.2	0.94638		10179.2	0.92775
						10179.2	0.94425		10179.2	0.92452
						10179.2	0.94209		10179.2	0.92121
						10179.2	0.93989		10179.3	0.91783
						10179.3	0.93765		10179.3	0.91439
						10179.3	0.93538		10179.3	0.91088
						10179.3	0.93309		10179.3	0.90732
						10179.3	0.93076		10179.3	0.90371
						10179.3	0.92842		10179.3	0.90007
						10179.3	0.92606		10179.3	0.89639
						10179.3	0.92369		10179.3	0.89269
						10179.3	0.92131		10179.3	0.88898
						10179.3	0.91892		10179.3	0.88527
						10179.4	0.91654		10179.4	0.88156
						10179.4	0.91416		10179.4	0.87787
						10179.4	0.91179		10179.4	0.87421
						10179.4	0.90944		10179.4	0.87057
						10179.4	0.90711		10179.4	0.86698
						10179.4	0.9048		10179.4	0.86345
						10179.4	0.90253		10179.4	0.85997
						10179.4	0.90028		10179.4	0.85656
						10179.4	0.89808		10179.4	0.85322
						10179.4	0.89591		10179.4	0.84996
						10179.5	0.8938		10179.5	0.8468
						10179.5	0.89173		10179.5	0.84372
						10179.5	0.88972		10179.5	0.84074
						10179.5	0.88776		10179.5	0.83787
						10179.5	0.88587		10179.5	0.8351
						10179.5	0.88403		10179.5	0.83244
						10179.5	0.88227		10179.5	0.8299
						10179.5	0.88058		10179.5	0.82747
						10179.5	0.87896		10179.5	0.82516
						10179.5	0.87742		10179.5	0.82298
						10179.6	0.87596		10179.6	0.82091
						10179.6	0.87458		10179.6	0.81898
						10179.6	0.87328		10179.6	0.81717
						10179.6	0.87207		10179.6	0.81549
						10179.6	0.87096		10179.6	0.81395
						10179.6	0.86993		10179.6	0.81254
						10179.6	0.86899		10179.6	0.81127
						10179.6	0.86816		10179.6	0.81014
						10179.6	0.86742		10179.6	0.80915
						10179.6	0.86678		10179.6	0.80831
						10179.7	0.86624		10179.7	0.80762
						10179.7	0.86581		10179.7	0.80709
						10179.7	0.86548		10179.7	0.8067
						10179.7	0.86526		10179.7	0.80648
						10179.7	0.86515		10179.7	0.80642
						10179.7	0.86515		10179.7	0.80652
						10179.7	0.86527		10179.7	0.8068
						10179.7	0.86549		10179.7	0.80724
						10179.7	0.86583		10179.7	0.80785
						10179.7	0.86629		10179.8	0.80864
						10179.8	0.86686		10179.8	0.80961
						10179.8	0.86754		10179.8	0.81075
						10179.8	0.86834		10179.8	0.81208
						10179.8	0.86925		10179.8	0.81358
						10179.8	0.87027		10179.8	0.81525
						10179.8	0.87141		10179.8	0.81711
						10179.8	0.87265		10179.8	0.81913
						10179.8	0.874		10179.8	0.82133
						10179.8	0.87546		10179.8	0.8237
						10179.9	0.87701		10179.9	0.82622
						10179.9	0.87867		10179.9	0.82891
						10179.9	0.88042		10179.9	0.83175
						10179.9	0.88226		10179.9	0.83473
						10179.9	0.88419		10179.9	0.83785
						10179.9	0.8862		10179.9	0.8411
						10179.9	0.88828		10179.9	0.84447
						10179.9	0.89043		10179.9	0.84795
						10179.9	0.89265		10179.9	0.85153
						10179.9	0.89493		10179.9	0.8552
						10180	0.89726		10180	0.85895
						10180	0.89964		10180	0.86276
						10180	0.90206		10180	0.86663
						10180	0.90451		10180	0.87054
						10180	0.90699		10180	0.87449
						10180	0.9095		10180	0.87845
						10180	0.91201		10180	0.88242
						10180	0.91454		10180	0.88638
						10180	0.91706		10180	0.89033
						10180	0.91959		10180	0.89426
						10180.1	0.9221		10180.1	0.89815
						10180.1	0.9246		10180.1	0.90199
						10180.1	0.92708		10180.1	0.90578
						10180.1	0.92953		10180.1	0.90951
						10180.1	0.93195		10180.1	0.91317
						10180.1	0.93434		10180.1	0.91675
						10180.1	0.93669		10180.1	0.92025
						10180.1	0.93899		10180.1	0.92367
						10180.1	0.94126		10180.1	0.92699
						10180.1	0.94347		10180.1	0.93022
						10180.2	0.94563		10180.2	0.93335
						10180.2	0.94773		10180.2	0.93639
						10180.2	0.94978		10180.2	0.93932
						10180.2	0.95178		10180.2	0.94215
						10180.2	0.95371		10180.2	0.94488
						10180.2	0.95558		10180.2	0.9475
						10180.2	0.95739		10180.2	0.95003
						10180.2	0.95914		10180.2	0.95245
						10180.2	0.96083		10180.2	0.95478
						10180.2	0.96245		10180.2	0.957
						10180.3	0.96402		10180.3	0.95913
						10180.3	0.96551		10180.3	0.96117
						10180.3	0.96695		10180.3	0.96312
						10180.3	0.96833		10180.3	0.96497
						10180.3	0.96964		10180.3	0.96674
						10180.3	0.97089		10180.3	0.96842
						10180.3	0.97209		10180.3	0.97002
						10180.3	0.97322		10180.3	0.97153
						10180.3	0.9743		10180.3	0.97297
						10180.4	0.97532		10180.4	0.97433
						10180.4	0.97628		10180.4	0.97562
						10180.4	0.97719		10180.4	0.97684
						10180.4	0.97805		10180.4	0.97798
						10180.4	0.97885		10180.4	0.97906
						10180.4	0.9796		10180.4	0.98008
						10180.4	0.9803		10180.4	0.98103
						10180.4	0.98095		10180.4	0.98191
						10180.4	0.98155		10180.4	0.98274
						10180.4	0.9821		10180.4	0.98351
						10180.5	0.98261		10180.5	0.98423
						10180.5	0.98306		10180.5	0.98489
						10180.5	0.98348		10180.5	0.9855
						10180.5	0.98385		10180.5	0.98605
						10180.5	0.98418		10180.5	0.98656
						10180.5	0.98446		10180.5	0.98702
						10180.5	0.98471		10180.5	0.98743
						10180.5	0.98491		10180.5	0.9878
						10180.5	0.98507		10180.5	0.98813
						10180.5	0.9852		10180.5	0.98841
						10180.6	0.98528		10180.6	0.98865
						10180.6	0.98533		10180.6	0.98885
						10180.6	0.98534		10180.6	0.98901
						10180.6	0.98532		10180.6	0.98913
						10180.6	0.98526		10180.6	0.98922
						10180.6	0.98517		10180.6	0.98927
						10180.6	0.98505		10180.6	0.98929
						10180.6	0.98489		10180.6	0.98927
						10180.6	0.9847		10180.6	0.98922
						10180.6	0.98448		10180.6	0.98914
						10180.7	0.98423		10180.7	0.98902
						10180.7	0.98396		10180.7	0.98888
						10180.7	0.98365		10180.7	0.98871
						10180.7	0.98332		10180.7	0.98851
						10180.7	0.98297		10180.7	0.98828
						10180.7	0.98259		10180.7	0.98803
						10180.7	0.9822		10180.7	0.98776
						10180.7	0.98178		10180.7	0.98746
						10180.7	0.98134		10180.7	0.98714
						10180.7	0.98089		10180.7	0.9868
						10180.8	0.98042		10180.8	0.98644
						10180.8	0.97994		10180.8	0.98606
						10180.8	0.97945		10180.8	0.98567
						10180.8	0.97894		10180.8	0.98527
						10180.8	0.97844		10180.8	0.98486
						10180.8	0.97793		10180.8	0.98444
						10180.8	0.97741		10180.8	0.98401
						10180.8	0.9769		10180.8	0.98357
						10180.8	0.97639		10180.8	0.98314
						10180.8	0.97589		10180.9	0.9827
						10180.9	0.97539		10180.9	0.98227
						10180.9	0.97491		10180.9	0.98184
						10180.9	0.97444		10180.9	0.98143
						10180.9	0.97398		10180.9	0.98102
						10180.9	0.97354		10180.9	0.98063
						10180.9	0.97313		10180.9	0.98025
						10180.9	0.97274		10180.9	0.9799
						10180.9	0.97237		10180.9	0.97956
						10180.9	0.97203		10180.9	0.97925
						10181	0.97172		10181	0.97897
						10181	0.97145		10181	0.97871
						10181	0.97121		10181	0.97849
						10181	0.971		10181	0.9783
						10181	0.97083		10181	0.97814
						10181	0.9707		10181	0.97802
						10181	0.97061		10181	0.97793
						10181	0.97055		10181	0.97788
						10181	0.97054		10181	0.97787
						10181	0.97057		10181	0.9779
						10181.1	0.97064		10181.1	0.97797
						10181.1	0.97075		10181.1	0.97807
						10181.1	0.9709		10181.1	0.97821
						10181.1	0.97109		10181.1	0.97839
						10181.1	0.97132		10181.1	0.9786
						10181.1	0.97158		10181.1	0.97885
						10181.1	0.97189		10181.1	0.97913
						10181.1	0.97222		10181.1	0.97944
						10181.1	0.97259		10181.1	0.97978
						10181.1	0.97299		10181.1	0.98015
						10181.2	0.97342		10181.2	0.98054
						10181.2	0.97388		10181.2	0.98095
						10181.2	0.97437		10181.2	0.98139
						10181.2	0.97487		10181.2	0.98184
						10181.2	0.9754		10181.2	0.98231
						10181.2	0.97595		10181.2	0.98279
						10181.2	0.97651		10181.2	0.98328
						10181.2	0.97709		10181.2	0.98378
						10181.2	0.97768		10181.2	0.98428
						10181.2	0.97828		10181.2	0.98479
						10181.3	0.97889		10181.3	0.9853
						10181.3	0.9795		10181.3	0.98581
						10181.3	0.98011		10181.3	0.98632
						10181.3	0.98073		10181.3	0.98683
						10181.3	0.98135		10181.3	0.98733
						10181.3	0.98196		10181.3	0.98782
						10181.3	0.98257		10181.3	0.98831
						10181.3	0.98318		10181.3	0.98879
						10181.3	0.98378		10181.3	0.98926
						10181.3	0.98437		10181.4	0.98972
						10181.4	0.98496		10181.4	0.99016
						10181.4	0.98553		10181.4	0.9906
						10181.4	0.98609		10181.4	0.99102
						10181.4	0.98664		10181.4	0.99144
						10181.4	0.98718		10181.4	0.99183
						10181.4	0.98771		10181.4	0.99222
						10181.4	0.98822		10181.4	0.99259
						10181.4	0.98872		10181.4	0.99295
						10181.4	0.9892		10181.4	0.9933
						10181.5	0.98967		10181.5	0.99363
						10181.5	0.99013		10181.5	0.99395
						10181.5	0.99057		10181.5	0.99426
						10181.5	0.991		10181.5	0.99455
						10181.5	0.99141		10181.5	0.99484
						10181.5	0.99181		10181.5	0.99511
						10181.5	0.9922		10181.5	0.99537
						10181.5	0.99257		10181.5	0.99562
						10181.5	0.99292		10181.5	0.99585
						10181.5	0.99327		10181.5	0.99608
						10181.6	0.9936		10181.6	0.9963
						10181.6	0.99391		10181.6	0.9965
						10181.6	0.99422		10181.6	0.9967
						10181.6	0.99451		10181.6	0.99689
						10181.6	0.99479		10181.6	0.99707
						10181.6	0.99506		10181.6	0.99724
						10181.6	0.99531		10181.6	0.9974
						10181.6	0.99556		10181.6	0.99755
						10181.6	0.99579		10181.6	0.9977
						10181.6	0.99601		10181.6	0.99783
						10181.7	0.99623		10181.7	0.99797
						10181.7	0.99643		10181.7	0.99809
						10181.7	0.99663		10181.7	0.99821
						10181.7	0.99681		10181.7	0.99832
						10181.7	0.99699		10181.7	0.99842
						10181.7	0.99716		10181.7	0.99852
						10181.7	0.99732		10181.7	0.99862
						10181.7	0.99747		10181.7	0.99871
						10181.7	0.99761		10181.7	0.99879
						10181.7	0.99775		10181.7	0.99887
						10181.8	0.99788		10181.8	0.99895
						10181.8	0.99801		10181.8	0.99902
						10181.8	0.99812		10181.8	0.99908
						10181.8	0.99824		10181.8	0.99914
						10181.8	0.99834		10181.8	0.9992
						10181.8	0.99844		10181.8	0.99926
						10181.8	0.99854		10181.8	0.99931
						10181.8	0.99863		10181.8	0.99936
						10181.8	0.99871		10181.8	0.9994
						10181.8	0.99879		10181.8	0.99945
						10181.9	0.99887		10181.9	0.99949
						10181.9	0.99894		10181.9	0.99953
						10181.9	0.99901		10181.9	0.99956
						10181.9	0.99907		10181.9	0.99959
						10181.9	0.99913		10181.9	0.99962
						10181.9	0.99919		10181.9	0.99965
						10181.9	0.99924		10181.9	0.99968
						10181.9	0.99929		10181.9	0.9997
						10181.9	0.99934		10181.9	0.99973
						10181.9	0.99938		10182	0.99975
						10182	0.99942		10182	0.99977
						10182	0.99946		10182	0.99979
						10182	0.9995		10182	0.99981
						10182	0.99953		10182	0.99982

## Sheet: Figure 5c
Figure 5. The different strength of CN (cyanide) molecular line at 10179 Å at different epochs can be explained by differenttemperaturesattheseepochs.
Figure 5c
19-03-2020 Observed spectrum (gray dots)			04-04-2020 Observed spectrum (gray dots)			19-03-2020 Theoretical spectrum (black curve)			04-04-2020 Theoretical spectrum (black curve)
Wavelength (A)	Relative flux		Wavelength (A)	Relative flux		Wavelength (A)	Relative flux		Wavelength (A)	Relative flux
10178	0.997734		10178.1	1.00123		10178	0.99573		10178	0.99569
10178.1	0.995384		10178.1	1.01532		10178	0.99557		10178	0.9955
10178.2	0.995443		10178.2	1.0142		10178	0.9954		10178	0.9953
10178.2	0.981799		10178.3	0.98706		10178	0.99523		10178	0.9951
10178.3	0.978807		10178.4	0.966023		10178	0.99506		10178	0.9949
10178.4	0.967996		10178.5	0.990195		10178.1	0.99489		10178.1	0.99469
10178.5	0.983033		10178.5	1.001		10178.1	0.99471		10178.1	0.99448
10178.6	0.977442		10178.6	0.985341		10178.1	0.99454		10178.1	0.99428
10178.6	0.977843		10178.7	0.961524		10178.1	0.99437		10178.1	0.99407
10178.7	0.991329		10178.8	1.00957		10178.1	0.9942		10178.1	0.99386
10178.8	0.970872		10178.9	0.99177		10178.1	0.99402		10178.1	0.99365
10178.9	0.975873		10178.9	0.939308		10178.1	0.99386		10178.1	0.99344
10179	0.959685		10179	0.954149		10178.1	0.99369		10178.1	0.99324
10179	0.958424		10179.1	0.927511		10178.1	0.99353		10178.1	0.99304
10179.1	0.938732		10179.2	0.901645		10178.1	0.99337		10178.1	0.99284
10179.2	0.946059		10179.3	0.912866		10178.2	0.99321		10178.2	0.99265
10179.3	0.922184		10179.3	0.909315		10178.2	0.99307		10178.2	0.99246
10179.4	0.911905		10179.4	0.851285		10178.2	0.99292		10178.2	0.99229
10179.4	0.887331		10179.5	0.856522		10178.2	0.99279		10178.2	0.99212
10179.5	0.87517		10179.6	0.831368		10178.2	0.99266		10178.2	0.99196
10179.6	0.868797		10179.7	0.822806		10178.2	0.99254		10178.2	0.9918
10179.7	0.865424		10179.7	0.818894		10178.2	0.99243		10178.2	0.99166
10179.8	0.861638		10179.8	0.822244		10178.2	0.99232		10178.2	0.99153
10179.8	0.87531		10179.9	0.853475		10178.2	0.99223		10178.2	0.99142
10179.9	0.875485		10180	0.882911		10178.3	0.99214		10178.2	0.99131
10180	0.893211		10180.1	0.893187		10178.3	0.99207		10178.3	0.99122
10180.1	0.917045		10180.1	0.903625		10178.3	0.99201		10178.3	0.99114
10180.2	0.933609		10180.2	0.95844		10178.3	0.99196		10178.3	0.99108
10180.2	0.970922		10180.3	0.974384		10178.3	0.99192		10178.3	0.99103
10180.3	0.973375		10180.4	0.993467		10178.3	0.99189		10178.3	0.991
10180.4	0.979553		10180.5	0.992701		10178.3	0.99187		10178.3	0.99098
10180.5	0.984378		10180.5	0.985549		10178.3	0.99186		10178.3	0.99097
10180.6	0.983792		10180.6	0.988204		10178.3	0.99186		10178.3	0.99098
10180.6	0.982298		10180.7	0.987965		10178.3	0.99188		10178.3	0.99101
10180.7	0.963903		10180.8	0.974109		10178.4	0.9919		10178.3	0.99104
10180.8	0.975527		10180.9	0.968671		10178.4	0.99193		10178.4	0.9911
10180.9	0.958242		10180.9	0.964775		10178.4	0.99198		10178.4	0.99116
10181	0.950489		10181	0.983011		10178.4	0.99203		10178.4	0.99124
10181	0.949528		10181.1	0.95412		10178.4	0.99209		10178.4	0.99133
10181.1	0.941604		10181.2	0.990983		10178.4	0.99216		10178.4	0.99143
10181.2	0.936636		10181.3	0.971421		10178.4	0.99223		10178.4	0.99154
10181.3	0.919973		10181.3	0.967476		10178.4	0.99231		10178.4	0.99166
10181.4	0.950052		10181.4	0.971685		10178.4	0.9924		10178.4	0.99179
10181.4	0.94288		10181.5	0.937244		10178.4	0.99249		10178.4	0.99193
10181.5	0.956205		10181.6	0.97282		10178.5	0.99259		10178.5	0.99207
10181.6	0.954935		10181.7	0.964231		10178.5	0.99268		10178.5	0.99222
10181.7	0.950967		10181.7	0.979178		10178.5	0.99278		10178.5	0.99237
10181.8	0.955481		10181.8	0.970213		10178.5	0.99288		10178.5	0.99253
10181.8	0.939633		10181.9	0.955425		10178.5	0.99298		10178.5	0.99268
10181.9	0.968452		10182	0.940883		10178.5	0.99308		10178.5	0.99284
						10178.5	0.99318		10178.5	0.99299
						10178.5	0.99327		10178.5	0.99315
						10178.5	0.99336		10178.5	0.9933
						10178.5	0.99345		10178.5	0.99344
						10178.6	0.99352		10178.6	0.99358
						10178.6	0.9936		10178.6	0.99372
						10178.6	0.99366		10178.6	0.99384
						10178.6	0.99372		10178.6	0.99396
						10178.6	0.99376		10178.6	0.99407
						10178.6	0.9938		10178.6	0.99416
						10178.6	0.99383		10178.6	0.99425
						10178.6	0.99384		10178.6	0.99432
						10178.6	0.99384		10178.6	0.99438
						10178.6	0.99383		10178.6	0.99443
						10178.7	0.99381		10178.7	0.99446
						10178.7	0.99377		10178.7	0.99447
						10178.7	0.99371		10178.7	0.99447
						10178.7	0.99364		10178.7	0.99444
						10178.7	0.99356		10178.7	0.9944
						10178.7	0.99345		10178.7	0.99434
						10178.7	0.99333		10178.7	0.99426
						10178.7	0.99319		10178.7	0.99416
						10178.7	0.99302		10178.7	0.99403
						10178.8	0.99284		10178.7	0.99388
						10178.8	0.99264		10178.8	0.99371
						10178.8	0.99241		10178.8	0.99351
						10178.8	0.99217		10178.8	0.99328
						10178.8	0.99189		10178.8	0.99302
						10178.8	0.9916		10178.8	0.99274
						10178.8	0.99128		10178.8	0.99242
						10178.8	0.99093		10178.8	0.99208
						10178.8	0.99056		10178.8	0.9917
						10178.8	0.99016		10178.8	0.99128
						10178.9	0.98972		10178.8	0.99083
						10178.9	0.98926		10178.9	0.99035
						10178.9	0.98877		10178.9	0.98982
						10178.9	0.98825		10178.9	0.98926
						10178.9	0.9877		10178.9	0.98865
						10178.9	0.98711		10178.9	0.988
						10178.9	0.98648		10178.9	0.9873
						10178.9	0.98582		10178.9	0.98656
						10178.9	0.98512		10178.9	0.98577
						10178.9	0.98439		10178.9	0.98492
						10179	0.98361		10178.9	0.98403
						10179	0.9828		10179	0.98308
						10179	0.98194		10179	0.98207
						10179	0.98103		10179	0.98101
						10179	0.98009		10179	0.97988
						10179	0.9791		10179	0.9787
						10179	0.97806		10179	0.97745
						10179	0.97697		10179	0.97613
						10179	0.97584		10179	0.97474
						10179	0.97465		10179	0.97328
						10179.1	0.97342		10179.1	0.97176
						10179.1	0.97213		10179.1	0.97015
						10179.1	0.97079		10179.1	0.96848
						10179.1	0.96939		10179.1	0.96672
						10179.1	0.96795		10179.1	0.96489
						10179.1	0.96644		10179.1	0.96298
						10179.1	0.96489		10179.1	0.96099
						10179.1	0.96327		10179.1	0.95892
						10179.1	0.96161		10179.1	0.95677
						10179.1	0.95989		10179.1	0.95453
						10179.2	0.95811		10179.2	0.95222
						10179.2	0.95628		10179.2	0.94982
						10179.2	0.9544		10179.2	0.94735
						10179.2	0.95247		10179.2	0.9448
						10179.2	0.95048		10179.2	0.94217
						10179.2	0.94845		10179.2	0.93947
						10179.2	0.94638		10179.2	0.93669
						10179.2	0.94425		10179.2	0.93385
						10179.2	0.94209		10179.2	0.93095
						10179.2	0.93989		10179.2	0.92798
						10179.3	0.93765		10179.3	0.92495
						10179.3	0.93538		10179.3	0.92187
						10179.3	0.93309		10179.3	0.91875
						10179.3	0.93076		10179.3	0.91558
						10179.3	0.92842		10179.3	0.91238
						10179.3	0.92606		10179.3	0.90915
						10179.3	0.92369		10179.3	0.90589
						10179.3	0.92131		10179.3	0.90262
						10179.3	0.91892		10179.3	0.89934
						10179.4	0.91654		10179.3	0.89606
						10179.4	0.91416		10179.4	0.89278
						10179.4	0.91179		10179.4	0.88951
						10179.4	0.90944		10179.4	0.88626
						10179.4	0.90711		10179.4	0.88303
						10179.4	0.9048		10179.4	0.87984
						10179.4	0.90253		10179.4	0.87668
						10179.4	0.90028		10179.4	0.87357
						10179.4	0.89808		10179.4	0.87051
						10179.4	0.89591		10179.4	0.86751
						10179.5	0.8938		10179.4	0.86458
						10179.5	0.89173		10179.5	0.86171
						10179.5	0.88972		10179.5	0.85892
						10179.5	0.88776		10179.5	0.85621
						10179.5	0.88587		10179.5	0.85359
						10179.5	0.88403		10179.5	0.85106
						10179.5	0.88227		10179.5	0.84862
						10179.5	0.88058		10179.5	0.84628
						10179.5	0.87896		10179.5	0.84404
						10179.5	0.87742		10179.5	0.84191
						10179.6	0.87596		10179.5	0.83989
						10179.6	0.87458		10179.6	0.83799
						10179.6	0.87328		10179.6	0.8362
						10179.6	0.87207		10179.6	0.83453
						10179.6	0.87096		10179.6	0.83299
						10179.6	0.86993		10179.6	0.83157
						10179.6	0.86899		10179.6	0.83028
						10179.6	0.86816		10179.6	0.82913
						10179.6	0.86742		10179.6	0.82811
						10179.6	0.86678		10179.6	0.82723
						10179.7	0.86624		10179.7	0.82649
						10179.7	0.86581		10179.7	0.8259
						10179.7	0.86548		10179.7	0.82545
						10179.7	0.86526		10179.7	0.82515
						10179.7	0.86515		10179.7	0.825
						10179.7	0.86515		10179.7	0.82501
						10179.7	0.86527		10179.7	0.82517
						10179.7	0.86549		10179.7	0.82548
						10179.7	0.86583		10179.7	0.82595
						10179.7	0.86629		10179.7	0.82658
						10179.8	0.86686		10179.8	0.82737
						10179.8	0.86754		10179.8	0.82832
						10179.8	0.86834		10179.8	0.82942
						10179.8	0.86925		10179.8	0.83069
						10179.8	0.87027		10179.8	0.83211
						10179.8	0.87141		10179.8	0.83368
						10179.8	0.87265		10179.8	0.83541
						10179.8	0.874		10179.8	0.83729
						10179.8	0.87546		10179.8	0.83931
						10179.9	0.87701		10179.8	0.84148
						10179.9	0.87867		10179.9	0.84378
						10179.9	0.88042		10179.9	0.84622
						10179.9	0.88226		10179.9	0.84878
						10179.9	0.88419		10179.9	0.85146
						10179.9	0.8862		10179.9	0.85426
						10179.9	0.88828		10179.9	0.85716
						10179.9	0.89043		10179.9	0.86016
						10179.9	0.89265		10179.9	0.86325
						10179.9	0.89493		10179.9	0.86643
						10180	0.89726		10179.9	0.86967
						10180	0.89964		10180	0.87298
						10180	0.90206		10180	0.87635
						10180	0.90451		10180	0.87976
						10180	0.90699		10180	0.88321
						10180	0.9095		10180	0.88669
						10180	0.91201		10180	0.89018
						10180	0.91454		10180	0.89368
						10180	0.91706		10180	0.89719
						10180	0.91959		10180	0.90068
						10180.1	0.9221		10180	0.90416
						10180.1	0.9246		10180.1	0.90761
						10180.1	0.92708		10180.1	0.91102
						10180.1	0.92953		10180.1	0.9144
						10180.1	0.93195		10180.1	0.91773
						10180.1	0.93434		10180.1	0.921
						10180.1	0.93669		10180.1	0.92422
						10180.1	0.93899		10180.1	0.92737
						10180.1	0.94126		10180.1	0.93045
						10180.1	0.94347		10180.1	0.93346
						10180.2	0.94563		10180.2	0.93639
						10180.2	0.94773		10180.2	0.93924
						10180.2	0.94978		10180.2	0.94201
						10180.2	0.95178		10180.2	0.94469
						10180.2	0.95371		10180.2	0.94729
						10180.2	0.95558		10180.2	0.9498
						10180.2	0.95739		10180.2	0.95221
						10180.2	0.95914		10180.2	0.95454
						10180.2	0.96083		10180.2	0.95678
						10180.2	0.96245		10180.2	0.95893
						10180.3	0.96402		10180.3	0.96099
						10180.3	0.96551		10180.3	0.96296
						10180.3	0.96695		10180.3	0.96485
						10180.3	0.96833		10180.3	0.96665
						10180.3	0.96964		10180.3	0.96836
						10180.3	0.97089		10180.3	0.96999
						10180.3	0.97209		10180.3	0.97154
						10180.3	0.97322		10180.3	0.97301
						10180.3	0.9743		10180.3	0.97441
						10180.4	0.97532		10180.3	0.97572
						10180.4	0.97628		10180.4	0.97697
						10180.4	0.97719		10180.4	0.97814
						10180.4	0.97805		10180.4	0.97924
						10180.4	0.97885		10180.4	0.98027
						10180.4	0.9796		10180.4	0.98124
						10180.4	0.9803		10180.4	0.98214
						10180.4	0.98095		10180.4	0.98298
						10180.4	0.98155		10180.4	0.98376
						10180.4	0.9821		10180.4	0.98448
						10180.5	0.98261		10180.4	0.98514
						10180.5	0.98306		10180.5	0.98575
						10180.5	0.98348		10180.5	0.9863
						10180.5	0.98385		10180.5	0.98681
						10180.5	0.98418		10180.5	0.98726
						10180.5	0.98446		10180.5	0.98766
						10180.5	0.98471		10180.5	0.98802
						10180.5	0.98491		10180.5	0.98833
						10180.5	0.98507		10180.5	0.98859
						10180.5	0.9852		10180.5	0.98881
						10180.6	0.98528		10180.5	0.98899
						10180.6	0.98533		10180.6	0.98913
						10180.6	0.98534		10180.6	0.98923
						10180.6	0.98532		10180.6	0.98929
						10180.6	0.98526		10180.6	0.98931
						10180.6	0.98517		10180.6	0.98929
						10180.6	0.98505		10180.6	0.98925
						10180.6	0.98489		10180.6	0.98916
						10180.6	0.9847		10180.6	0.98905
						10180.6	0.98448		10180.6	0.9889
						10180.7	0.98423		10180.6	0.98872
						10180.7	0.98396		10180.7	0.98851
						10180.7	0.98365		10180.7	0.98827
						10180.7	0.98332		10180.7	0.98801
						10180.7	0.98297		10180.7	0.98772
						10180.7	0.98259		10180.7	0.9874
						10180.7	0.9822		10180.7	0.98707
						10180.7	0.98178		10180.7	0.98671
						10180.7	0.98134		10180.7	0.98633
						10180.7	0.98089		10180.7	0.98593
						10180.8	0.98042		10180.8	0.98552
						10180.8	0.97994		10180.8	0.98509
						10180.8	0.97945		10180.8	0.98465
						10180.8	0.97894		10180.8	0.9842
						10180.8	0.97844		10180.8	0.98374
						10180.8	0.97793		10180.8	0.98328
						10180.8	0.97741		10180.8	0.9828
						10180.8	0.9769		10180.8	0.98233
						10180.8	0.97639		10180.8	0.98186
						10180.8	0.97589		10180.8	0.98139
						10180.9	0.97539		10180.9	0.98093
						10180.9	0.97491		10180.9	0.98047
						10180.9	0.97444		10180.9	0.98003
						10180.9	0.97398		10180.9	0.97959
						10180.9	0.97354		10180.9	0.97917
						10180.9	0.97313		10180.9	0.97877
						10180.9	0.97274		10180.9	0.97839
						10180.9	0.97237		10180.9	0.97804
						10180.9	0.97203		10180.9	0.9777
						10181	0.97172		10180.9	0.9774
						10181	0.97145		10181	0.97712
						10181	0.97121		10181	0.97687
						10181	0.971		10181	0.97665
						10181	0.97083		10181	0.97647
						10181	0.9707		10181	0.97632
						10181	0.97061		10181	0.97621
						10181	0.97055		10181	0.97614
						10181	0.97054		10181	0.9761
						10181	0.97057		10181	0.9761
						10181.1	0.97064		10181	0.97613
						10181.1	0.97075		10181.1	0.97621
						10181.1	0.9709		10181.1	0.97632
						10181.1	0.97109		10181.1	0.97647
						10181.1	0.97132		10181.1	0.97665
						10181.1	0.97158		10181.1	0.97687
						10181.1	0.97189		10181.1	0.97713
						10181.1	0.97222		10181.1	0.97741
						10181.1	0.97259		10181.1	0.97773
						10181.1	0.97299		10181.1	0.97808
						10181.2	0.97342		10181.1	0.97845
						10181.2	0.97388		10181.2	0.97885
						10181.2	0.97437		10181.2	0.97927
						10181.2	0.97487		10181.2	0.97972
						10181.2	0.9754		10181.2	0.98018
						10181.2	0.97595		10181.2	0.98066
						10181.2	0.97651		10181.2	0.98116
						10181.2	0.97709		10181.2	0.98167
						10181.2	0.97768		10181.2	0.98219
						10181.2	0.97828		10181.2	0.98271
						10181.3	0.97889		10181.3	0.98325
						10181.3	0.9795		10181.3	0.98379
						10181.3	0.98011		10181.3	0.98433
						10181.3	0.98073		10181.3	0.98487
						10181.3	0.98135		10181.3	0.98541
						10181.3	0.98196		10181.3	0.98595
						10181.3	0.98257		10181.3	0.98648
						10181.3	0.98318		10181.3	0.98701
						10181.3	0.98378		10181.3	0.98753
						10181.3	0.98437		10181.3	0.98805
						10181.4	0.98496		10181.4	0.98855
						10181.4	0.98553		10181.4	0.98904
						10181.4	0.98609		10181.4	0.98953
						10181.4	0.98664		10181.4	0.99
						10181.4	0.98718		10181.4	0.99046
						10181.4	0.98771		10181.4	0.9909
						10181.4	0.98822		10181.4	0.99133
						10181.4	0.98872		10181.4	0.99175
						10181.4	0.9892		10181.4	0.99216
						10181.5	0.98967		10181.4	0.99255
						10181.5	0.99013		10181.5	0.99293
						10181.5	0.99057		10181.5	0.99329
						10181.5	0.991		10181.5	0.99364
						10181.5	0.99141		10181.5	0.99398
						10181.5	0.99181		10181.5	0.9943
						10181.5	0.9922		10181.5	0.99461
						10181.5	0.99257		10181.5	0.99491
						10181.5	0.99292		10181.5	0.99519
						10181.5	0.99327		10181.5	0.99546
						10181.6	0.9936		10181.5	0.99572
						10181.6	0.99391		10181.6	0.99596
						10181.6	0.99422		10181.6	0.9962
						10181.6	0.99451		10181.6	0.99642
						10181.6	0.99479		10181.6	0.99663
						10181.6	0.99506		10181.6	0.99684
						10181.6	0.99531		10181.6	0.99703
						10181.6	0.99556		10181.6	0.99721
						10181.6	0.99579		10181.6	0.99738
						10181.6	0.99601		10181.6	0.99754
						10181.7	0.99623		10181.6	0.9977
						10181.7	0.99643		10181.7	0.99784
						10181.7	0.99663		10181.7	0.99798
						10181.7	0.99681		10181.7	0.99811
						10181.7	0.99699		10181.7	0.99823
						10181.7	0.99716		10181.7	0.99835
						10181.7	0.99732		10181.7	0.99846
						10181.7	0.99747		10181.7	0.99856
						10181.7	0.99761		10181.7	0.99866
						10181.7	0.99775		10181.7	0.99875
						10181.8	0.99788		10181.8	0.99884
						10181.8	0.99801		10181.8	0.99892
						10181.8	0.99812		10181.8	0.99899
						10181.8	0.99824		10181.8	0.99906
						10181.8	0.99834		10181.8	0.99913
						10181.8	0.99844		10181.8	0.99919
						10181.8	0.99854		10181.8	0.99925
						10181.8	0.99863		10181.8	0.9993
						10181.8	0.99871		10181.8	0.99936
						10181.8	0.99879		10181.8	0.9994
						10181.9	0.99887		10181.9	0.99945
						10181.9	0.99894		10181.9	0.99949
						10181.9	0.99901		10181.9	0.99953
						10181.9	0.99907		10181.9	0.99956
						10181.9	0.99913		10181.9	0.9996
						10181.9	0.99919		10181.9	0.99963
						10181.9	0.99924		10181.9	0.99966
						10181.9	0.99929		10181.9	0.99968
						10181.9	0.99934		10181.9	0.99971
						10181.9	0.99938		10181.9	0.99973
						10182	0.99942		10182	0.99975
						10182	0.99946		10182	0.99977
						10182	0.9995		10182	0.99979
						10182	0.99953		10182	0.99981
									10182	0.99983

[truncated: 19 more sheets: Figure 5d, Figure 7a, Figure 7b, Figure 7c, Figure 7d, Figure 7e, Figure 8a, Figure 8b, Figure 8c, Figure 8d, Supp.Fig. 1, Supp.Fig. 4a, Supp.Fig. 4b, Supp.Fig. 4c, Supp.Fig. 4d, Supp.Fig.5, Table 1, Table 2, Supplementary Tables 1--6]
